# Supplementary material for: Identification of a transcription factor, PunR, that regulates the purine and purine nucleoside transporter punC in E. coli
Source: Commun Biol. 2021 Aug 19;4:991. doi: 10.1038/s42003-021-02516-0 (PMC8376909; doi:10.1038/s42003-021-02516-0)
Supplement: Supplementary file 3 — Supplementary Data 1. [file 42003_2021_2516_MOESM3_ESM.xls]

## Sheet: ydhC_090220
Software	Version	2.05.5
User	Name:	System	Administrator
Experiment	File	Path:	DB:\Experiments\Ying\37temp_for_E.	coli.xpt
Protocol	File	Path:	DB:\Experiments\Ying\37C.prt
Plate	Number	Plate	2
Date	2020-08-31
Time	1899-12-31 11:42:12	AM
Reader	Type:	ELx808
Reader	Serial	Number:	Unknown
Reading	Type	Reader
Procedure	Details
Plate	Type	96	WELL	PLATE
Well	Selection	Runtime
Set	Temperature	Setpoint	37∞C
	Preheat	before	moving	to	next	step
Start	Kinetic	Runtime	1900-01-02	(HH:MM:SS),	Interval	0:15:00,	193	Reads
	Shake	Medium,	Continuous
	Read	Absorbance	Endpoint
	Full	Plate
	Wavelengths:	630
	Read	Speed:	Normal
End	Kinetic
Layout
	1	2	3	4	5	6	7	8	9	10	11	12
A	SPL1	SPL9	SPL17	SPL25	SPL33	SPL41	SPL49	SPL57	SPL65	SPL73	SPL81	SPL89	Well	ID
B	SPL2	SPL10	SPL18	SPL26	SPL34	SPL42	SPL50	SPL58	SPL66	SPL74	SPL82	SPL90	Well	ID
C	SPL3	SPL11	SPL19	SPL27	SPL35	SPL43	SPL51	SPL59	SPL67	SPL75	SPL83	SPL91	Well	ID
D	SPL4	SPL12	SPL20	SPL28	SPL36	SPL44	SPL52	SPL60	SPL68	SPL76	SPL84	SPL92	Well	ID
E	SPL5	SPL13	SPL21	SPL29	SPL37	SPL45	SPL53	SPL61	SPL69	SPL77	SPL85	SPL93	Well	ID
F	SPL6	SPL14	SPL22	SPL30	SPL38	SPL46	SPL54	SPL62	SPL70	SPL78	SPL86	SPL94	Well	ID
G	SPL7	SPL15	SPL23	SPL31	SPL39	SPL47	SPL55	SPL63	SPL71	SPL79	SPL87	SPL95	Well	ID
H	SPL8	SPL16	SPL24	SPL32	SPL40	SPL48	SPL56	SPL64	SPL72	SPL80	SPL88	SPL96	Well	ID
630
Time	T∞	630	A1	A2	A3	A4	A5	A6	A7	A8	A9	A10	A11	Time	B1	B2	B3	B4	B5	B6	B7	B8	B9	B10	B11	Time	C1	C2	C3	C4	C5	C6	C7	C8	C9	C10	C11	Time	D1	D2	D3	D4	D5	D6	D7	D8	D9	D10	D11
1899-12-31	37	0.084	0.079	0.081	0.082	0.081	0.083	0.081	0.082	0.081	0.08	0.079	0.082	1899-12-31	0.094	0.094	0.095	0.093	0.093	0.093	0.095	0.093	0.093	0.078	0.077	1899-12-31	0.096	0.094	0.094	0.094	0.094	0.099	0.094	0.094	0.093	0.077	0.077	1899-12-31	0.096	0.098	0.095	0.095	0.095	0.094	0.093	0.17	0.093	0.077	0.078
1899-12-31 00:15:00	36.9	0.083	0.079	0.081	0.082	0.081	0.082	0.081	0.082	0.081	0.08	0.079	0.082	1899-12-31 00:15:00	0.094	0.094	0.095	0.093	0.093	0.093	0.095	0.094	0.093	0.078	0.077	1899-12-31 00:15:00	0.097	0.095	0.095	0.095	0.094	0.099	0.095	0.095	0.094	0.077	0.077	1899-12-31 00:15:00	0.097	0.098	0.095	0.095	0.095	0.095	0.094	0.167	0.094	0.077	0.078
1899-12-31 00:30:00	36.9	0.083	0.079	0.081	0.082	0.081	0.083	0.081	0.082	0.081	0.08	0.079	0.082	1899-12-31 00:30:00	0.094	0.095	0.095	0.094	0.093	0.094	0.095	0.094	0.094	0.078	0.077	1899-12-31 00:30:00	0.097	0.096	0.096	0.096	0.095	0.1	0.096	0.096	0.095	0.077	0.077	1899-12-31 00:30:00	0.098	0.099	0.096	0.096	0.096	0.096	0.095	0.178	0.096	0.077	0.078
1899-12-31 00:45:00	37	0.083	0.079	0.081	0.082	0.081	0.083	0.081	0.082	0.081	0.079	0.079	0.082	1899-12-31 00:45:00	0.095	0.095	0.095	0.094	0.094	0.095	0.096	0.095	0.094	0.078	0.077	1899-12-31 00:45:00	0.099	0.097	0.097	0.098	0.097	0.102	0.097	0.097	0.096	0.077	0.077	1899-12-31 00:45:00	0.098	0.1	0.097	0.098	0.098	0.097	0.096	0.176	0.097	0.077	0.078
1899-12-31 01:00:00	37	0.083	0.079	0.081	0.082	0.081	0.082	0.081	0.082	0.081	0.079	0.079	0.082	1899-12-31 01:00:00	0.095	0.096	0.096	0.095	0.095	0.095	0.096	0.095	0.095	0.078	0.077	1899-12-31 01:00:00	0.099	0.098	0.098	0.099	0.098	0.103	0.098	0.098	0.098	0.077	0.077	1899-12-31 01:00:00	0.099	0.1	0.098	0.099	0.099	0.098	0.097	0.172	0.098	0.077	0.078
1899-12-31 01:15:00	36.9	0.083	0.079	0.081	0.082	0.082	0.083	0.081	0.082	0.081	0.08	0.079	0.082	1899-12-31 01:15:00	0.096	0.097	0.097	0.096	0.096	0.096	0.097	0.096	0.095	0.078	0.077	1899-12-31 01:15:00	0.101	0.099	0.098	0.1	0.099	0.104	0.099	0.099	0.099	0.077	0.077	1899-12-31 01:15:00	0.1	0.102	0.099	0.101	0.1	0.1	0.099	0.173	0.099	0.077	0.078
1899-12-31 01:30:00	37	0.083	0.079	0.081	0.082	0.081	0.083	0.081	0.082	0.081	0.079	0.079	0.082	1899-12-31 01:30:00	0.097	0.097	0.097	0.097	0.097	0.097	0.098	0.097	0.096	0.078	0.077	1899-12-31 01:30:00	0.102	0.1	0.1	0.102	0.101	0.105	0.101	0.1	0.1	0.077	0.077	1899-12-31 01:30:00	0.101	0.103	0.1	0.102	0.101	0.101	0.1	0.174	0.101	0.077	0.078
1899-12-31 01:45:00	36.9	0.083	0.079	0.081	0.082	0.081	0.083	0.081	0.082	0.081	0.08	0.079	0.082	1899-12-31 01:45:00	0.097	0.098	0.098	0.097	0.097	0.098	0.098	0.097	0.097	0.078	0.077	1899-12-31 01:45:00	0.103	0.101	0.101	0.103	0.102	0.107	0.102	0.102	0.102	0.077	0.077	1899-12-31 01:45:00	0.103	0.104	0.101	0.103	0.103	0.102	0.101	0.177	0.102	0.077	0.078
1899-12-31 02:00:00	36.9	0.083	0.079	0.081	0.081	0.081	0.082	0.081	0.082	0.081	0.079	0.079	0.082	1899-12-31 02:00:00	0.098	0.099	0.098	0.098	0.098	0.099	0.099	0.098	0.098	0.078	0.077	1899-12-31 02:00:00	0.105	0.103	0.103	0.105	0.103	0.108	0.104	0.103	0.103	0.077	0.077	1899-12-31 02:00:00	0.104	0.106	0.103	0.105	0.104	0.104	0.103	0.178	0.104	0.077	0.078
1899-12-31 02:15:00	36.9	0.083	0.079	0.081	0.082	0.081	0.083	0.081	0.082	0.081	0.08	0.079	0.082	1899-12-31 02:15:00	0.099	0.1	0.1	0.099	0.099	0.1	0.1	0.099	0.099	0.078	0.077	1899-12-31 02:15:00	0.106	0.104	0.104	0.106	0.104	0.109	0.105	0.105	0.105	0.077	0.077	1899-12-31 02:15:00	0.106	0.107	0.104	0.106	0.106	0.105	0.105	0.18	0.105	0.077	0.078
1899-12-31 02:30:00	36.9	0.083	0.079	0.081	0.082	0.081	0.083	0.081	0.082	0.081	0.08	0.079	0.082	1899-12-31 02:30:00	0.1	0.101	0.101	0.1	0.1	0.1	0.101	0.1	0.1	0.078	0.077	1899-12-31 02:30:00	0.108	0.106	0.106	0.107	0.105	0.11	0.106	0.106	0.106	0.077	0.077	1899-12-31 02:30:00	0.107	0.108	0.106	0.108	0.107	0.107	0.106	0.181	0.107	0.077	0.078
1899-12-31 02:45:00	36.9	0.083	0.079	0.081	0.082	0.081	0.082	0.081	0.082	0.081	0.08	0.079	0.082	1899-12-31 02:45:00	0.101	0.102	0.101	0.101	0.1	0.101	0.102	0.101	0.1	0.078	0.077	1899-12-31 02:45:00	0.108	0.106	0.106	0.108	0.107	0.111	0.108	0.107	0.107	0.077	0.077	1899-12-31 02:45:00	0.109	0.11	0.107	0.109	0.108	0.108	0.108	0.183	0.108	0.077	0.078
1899-12-31 03:00:00	37	0.083	0.079	0.081	0.081	0.081	0.082	0.081	0.082	0.081	0.079	0.079	0.082	1899-12-31 03:00:00	0.102	0.102	0.102	0.101	0.101	0.101	0.103	0.102	0.101	0.078	0.077	1899-12-31 03:00:00	0.109	0.108	0.107	0.11	0.109	0.113	0.109	0.109	0.109	0.077	0.077	1899-12-31 03:00:00	0.11	0.111	0.109	0.11	0.109	0.109	0.109	0.182	0.109	0.077	0.078
1899-12-31 03:15:00	37	0.083	0.079	0.081	0.081	0.081	0.082	0.081	0.082	0.081	0.079	0.079	0.082	1899-12-31 03:15:00	0.102	0.103	0.103	0.102	0.101	0.102	0.103	0.102	0.102	0.078	0.077	1899-12-31 03:15:00	0.111	0.109	0.109	0.111	0.11	0.115	0.111	0.111	0.111	0.077	0.077	1899-12-31 03:15:00	0.111	0.112	0.109	0.111	0.111	0.11	0.11	0.182	0.11	0.077	0.078
1899-12-31 03:30:00	36.9	0.083	0.079	0.081	0.081	0.081	0.083	0.081	0.081	0.081	0.079	0.079	0.082	1899-12-31 03:30:00	0.103	0.103	0.103	0.102	0.102	0.103	0.104	0.103	0.102	0.078	0.077	1899-12-31 03:30:00	0.113	0.111	0.111	0.112	0.111	0.116	0.113	0.112	0.112	0.077	0.077	1899-12-31 03:30:00	0.111	0.113	0.11	0.113	0.112	0.112	0.111	0.186	0.112	0.077	0.078
1899-12-31 03:45:00	37	0.083	0.079	0.081	0.082	0.081	0.082	0.081	0.082	0.081	0.079	0.079	0.082	1899-12-31 03:45:00	0.104	0.104	0.104	0.103	0.103	0.104	0.105	0.104	0.103	0.078	0.077	1899-12-31 03:45:00	0.114	0.112	0.112	0.113	0.112	0.117	0.114	0.114	0.114	0.077	0.077	1899-12-31 03:45:00	0.113	0.114	0.112	0.115	0.114	0.114	0.113	0.187	0.114	0.077	0.078
1899-12-31 04:00:00	37	0.083	0.079	0.081	0.081	0.081	0.082	0.081	0.082	0.081	0.079	0.079	0.082	1899-12-31 04:00:00	0.104	0.105	0.105	0.105	0.104	0.105	0.106	0.105	0.104	0.078	0.077	1899-12-31 04:00:00	0.115	0.113	0.113	0.114	0.114	0.118	0.116	0.115	0.115	0.077	0.077	1899-12-31 04:00:00	0.115	0.116	0.114	0.116	0.116	0.115	0.115	0.189	0.116	0.077	0.078
1899-12-31 04:15:00	36.9	0.083	0.079	0.081	0.081	0.081	0.083	0.081	0.082	0.081	0.079	0.079	0.082	1899-12-31 04:15:00	0.105	0.106	0.106	0.105	0.105	0.106	0.107	0.106	0.106	0.078	0.078	1899-12-31 04:15:00	0.116	0.115	0.114	0.116	0.115	0.12	0.118	0.117	0.117	0.077	0.077	1899-12-31 04:15:00	0.117	0.118	0.115	0.118	0.117	0.117	0.117	0.19	0.118	0.077	0.078
1899-12-31 04:30:00	37	0.083	0.079	0.081	0.081	0.081	0.082	0.081	0.081	0.081	0.079	0.079	0.082	1899-12-31 04:30:00	0.106	0.107	0.106	0.106	0.106	0.107	0.108	0.107	0.107	0.078	0.077	1899-12-31 04:30:00	0.117	0.116	0.115	0.117	0.116	0.121	0.119	0.118	0.119	0.077	0.077	1899-12-31 04:30:00	0.118	0.119	0.117	0.119	0.119	0.119	0.119	0.19	0.12	0.077	0.078
1899-12-31 04:45:00	37	0.083	0.079	0.081	0.082	0.081	0.082	0.081	0.082	0.081	0.079	0.079	0.082	1899-12-31 04:45:00	0.106	0.107	0.107	0.107	0.107	0.108	0.109	0.108	0.107	0.078	0.077	1899-12-31 04:45:00	0.118	0.117	0.117	0.118	0.118	0.122	0.121	0.12	0.12	0.077	0.077	1899-12-31 04:45:00	0.12	0.121	0.119	0.121	0.121	0.12	0.121	0.192	0.122	0.077	0.078
1899-12-31 05:00:00	36.9	0.083	0.079	0.081	0.082	0.081	0.082	0.081	0.082	0.081	0.079	0.079	0.082	1899-12-31 05:00:00	0.107	0.108	0.107	0.108	0.108	0.109	0.109	0.109	0.108	0.078	0.077	1899-12-31 05:00:00	0.12	0.118	0.118	0.12	0.119	0.124	0.123	0.122	0.122	0.077	0.077	1899-12-31 05:00:00	0.122	0.123	0.121	0.123	0.123	0.123	0.123	0.194	0.124	0.077	0.078
1899-12-31 05:15:00	37	0.083	0.078	0.081	0.081	0.081	0.082	0.081	0.082	0.081	0.079	0.079	0.082	1899-12-31 05:15:00	0.108	0.109	0.108	0.109	0.109	0.11	0.11	0.11	0.109	0.078	0.077	1899-12-31 05:15:00	0.12	0.119	0.118	0.121	0.121	0.125	0.124	0.124	0.124	0.077	0.077	1899-12-31 05:15:00	0.124	0.125	0.123	0.125	0.125	0.125	0.125	0.195	0.126	0.077	0.079
1899-12-31 05:30:00	36.9	0.083	0.079	0.081	0.081	0.081	0.082	0.081	0.082	0.081	0.079	0.079	0.082	1899-12-31 05:30:00	0.109	0.11	0.109	0.11	0.11	0.111	0.112	0.111	0.11	0.078	0.077	1899-12-31 05:30:00	0.121	0.119	0.119	0.122	0.122	0.126	0.126	0.125	0.125	0.077	0.077	1899-12-31 05:30:00	0.126	0.127	0.124	0.128	0.127	0.127	0.127	0.202	0.128	0.077	0.078
1899-12-31 05:45:00	36.9	0.083	0.078	0.081	0.081	0.081	0.082	0.081	0.082	0.081	0.079	0.079	0.082	1899-12-31 05:45:00	0.11	0.111	0.11	0.111	0.111	0.112	0.112	0.112	0.112	0.079	0.077	1899-12-31 05:45:00	0.121	0.12	0.12	0.123	0.123	0.127	0.127	0.126	0.126	0.077	0.078	1899-12-31 05:45:00	0.128	0.128	0.126	0.13	0.129	0.129	0.13	0.198	0.131	0.077	0.079
1899-12-31 06:00:00	36.9	0.083	0.079	0.081	0.081	0.081	0.082	0.081	0.082	0.081	0.079	0.079	0.082	1899-12-31 06:00:00	0.111	0.112	0.111	0.112	0.112	0.113	0.114	0.113	0.113	0.078	0.077	1899-12-31 06:00:00	0.122	0.12	0.12	0.124	0.124	0.128	0.128	0.128	0.128	0.077	0.077	1899-12-31 06:00:00	0.13	0.13	0.129	0.132	0.131	0.131	0.132	0.202	0.133	0.077	0.079
1899-12-31 06:15:00	36.9	0.083	0.079	0.081	0.081	0.081	0.082	0.081	0.082	0.081	0.079	0.079	0.082	1899-12-31 06:15:00	0.112	0.113	0.112	0.114	0.113	0.114	0.115	0.115	0.114	0.078	0.077	1899-12-31 06:15:00	0.123	0.121	0.121	0.125	0.124	0.129	0.129	0.129	0.129	0.077	0.077	1899-12-31 06:15:00	0.131	0.132	0.13	0.134	0.134	0.134	0.135	0.202	0.136	0.077	0.078
1899-12-31 06:30:00	36.9	0.083	0.079	0.081	0.082	0.081	0.082	0.081	0.082	0.081	0.08	0.079	0.082	1899-12-31 06:30:00	0.113	0.114	0.113	0.115	0.115	0.116	0.116	0.116	0.115	0.079	0.078	1899-12-31 06:30:00	0.123	0.121	0.121	0.126	0.125	0.13	0.131	0.13	0.131	0.077	0.077	1899-12-31 06:30:00	0.133	0.134	0.132	0.137	0.136	0.136	0.137	0.204	0.139	0.077	0.078
1899-12-31 06:45:00	37	0.083	0.079	0.081	0.082	0.081	0.083	0.081	0.082	0.081	0.079	0.079	0.082	1899-12-31 06:45:00	0.114	0.114	0.114	0.116	0.116	0.117	0.118	0.117	0.117	0.079	0.078	1899-12-31 06:45:00	0.124	0.122	0.122	0.127	0.126	0.131	0.132	0.132	0.132	0.077	0.077	1899-12-31 06:45:00	0.135	0.136	0.134	0.14	0.139	0.139	0.141	0.208	0.142	0.077	0.079
1899-12-31 07:00:00	36.9	0.083	0.079	0.081	0.082	0.081	0.082	0.081	0.082	0.081	0.079	0.079	0.082	1899-12-31 07:00:00	0.114	0.115	0.114	0.117	0.117	0.118	0.119	0.118	0.118	0.078	0.077	1899-12-31 07:00:00	0.124	0.123	0.122	0.128	0.127	0.132	0.133	0.133	0.133	0.077	0.077	1899-12-31 07:00:00	0.136	0.137	0.135	0.142	0.141	0.141	0.143	0.21	0.144	0.077	0.078
1899-12-31 07:15:00	37	0.083	0.078	0.081	0.081	0.081	0.082	0.081	0.082	0.081	0.079	0.079	0.082	1899-12-31 07:15:00	0.115	0.116	0.115	0.119	0.119	0.119	0.12	0.12	0.119	0.078	0.077	1899-12-31 07:15:00	0.125	0.123	0.123	0.129	0.128	0.133	0.135	0.134	0.134	0.077	0.077	1899-12-31 07:15:00	0.138	0.138	0.137	0.145	0.143	0.144	0.146	0.211	0.148	0.077	0.078
1899-12-31 07:30:00	36.9	0.083	0.079	0.081	0.081	0.081	0.082	0.081	0.082	0.081	0.079	0.079	0.082	1899-12-31 07:30:00	0.116	0.116	0.116	0.12	0.12	0.121	0.121	0.121	0.121	0.078	0.077	1899-12-31 07:30:00	0.125	0.124	0.124	0.13	0.129	0.134	0.136	0.136	0.136	0.077	0.077	1899-12-31 07:30:00	0.14	0.14	0.139	0.147	0.146	0.146	0.15	0.214	0.152	0.077	0.079
1899-12-31 07:45:00	36.9	0.083	0.079	0.081	0.081	0.081	0.082	0.081	0.082	0.081	0.079	0.079	0.082	1899-12-31 07:45:00	0.117	0.117	0.116	0.122	0.122	0.122	0.123	0.123	0.123	0.079	0.078	1899-12-31 07:45:00	0.126	0.124	0.124	0.131	0.13	0.135	0.138	0.137	0.137	0.077	0.078	1899-12-31 07:45:00	0.142	0.142	0.141	0.15	0.149	0.149	0.154	0.219	0.156	0.077	0.079
1899-12-31 08:00:00	37	0.083	0.078	0.081	0.081	0.081	0.082	0.081	0.082	0.081	0.079	0.079	0.082	1899-12-31 08:00:00	0.118	0.118	0.117	0.123	0.123	0.124	0.125	0.125	0.124	0.079	0.078	1899-12-31 08:00:00	0.127	0.125	0.125	0.133	0.131	0.136	0.139	0.138	0.139	0.077	0.078	1899-12-31 08:00:00	0.144	0.144	0.143	0.153	0.152	0.152	0.158	0.223	0.159	0.077	0.079
1899-12-31 08:15:00	37	0.083	0.079	0.081	0.081	0.081	0.082	0.081	0.081	0.081	0.079	0.079	0.082	1899-12-31 08:15:00	0.119	0.119	0.118	0.125	0.125	0.126	0.126	0.126	0.126	0.078	0.077	1899-12-31 08:15:00	0.128	0.125	0.125	0.133	0.132	0.137	0.14	0.14	0.14	0.077	0.078	1899-12-31 08:15:00	0.145	0.146	0.144	0.156	0.154	0.155	0.161	0.228	0.163	0.077	0.079
1899-12-31 08:30:00	36.9	0.083	0.079	0.081	0.081	0.081	0.082	0.081	0.082	0.081	0.079	0.079	0.082	1899-12-31 08:30:00	0.12	0.12	0.119	0.127	0.127	0.128	0.128	0.128	0.128	0.078	0.077	1899-12-31 08:30:00	0.128	0.126	0.126	0.134	0.133	0.138	0.142	0.141	0.141	0.077	0.077	1899-12-31 08:30:00	0.147	0.148	0.146	0.159	0.157	0.158	0.165	0.231	0.166	0.077	0.078
1899-12-31 08:45:00	37	0.083	0.079	0.081	0.081	0.081	0.082	0.081	0.082	0.081	0.079	0.079	0.082	1899-12-31 08:45:00	0.121	0.121	0.12	0.128	0.129	0.13	0.13	0.13	0.13	0.078	0.077	1899-12-31 08:45:00	0.129	0.127	0.127	0.136	0.134	0.139	0.143	0.143	0.143	0.077	0.078	1899-12-31 08:45:00	0.149	0.15	0.148	0.162	0.16	0.161	0.169	0.236	0.17	0.077	0.079
1899-12-31 09:00:00	36.9	0.083	0.078	0.081	0.081	0.081	0.082	0.08	0.082	0.081	0.079	0.079	0.082	1899-12-31 09:00:00	0.121	0.122	0.121	0.131	0.131	0.132	0.133	0.132	0.132	0.078	0.077	1899-12-31 09:00:00	0.13	0.127	0.127	0.136	0.136	0.14	0.144	0.144	0.144	0.077	0.077	1899-12-31 09:00:00	0.151	0.151	0.15	0.165	0.164	0.164	0.173	0.24	0.174	0.077	0.079
1899-12-31 09:15:00	36.9	0.083	0.079	0.081	0.081	0.081	0.083	0.081	0.082	0.081	0.08	0.079	0.082	1899-12-31 09:15:00	0.123	0.123	0.122	0.133	0.134	0.135	0.135	0.135	0.135	0.078	0.078	1899-12-31 09:15:00	0.131	0.128	0.128	0.138	0.136	0.141	0.146	0.145	0.146	0.077	0.078	1899-12-31 09:15:00	0.153	0.153	0.152	0.168	0.167	0.167	0.177	0.243	0.177	0.077	0.079
1899-12-31 09:30:00	36.9	0.083	0.079	0.081	0.081	0.081	0.082	0.081	0.082	0.081	0.079	0.079	0.082	1899-12-31 09:30:00	0.123	0.124	0.122	0.136	0.136	0.138	0.137	0.137	0.138	0.078	0.078	1899-12-31 09:30:00	0.131	0.128	0.128	0.139	0.138	0.142	0.147	0.146	0.147	0.077	0.078	1899-12-31 09:30:00	0.154	0.155	0.154	0.171	0.17	0.17	0.18	0.247	0.181	0.077	0.079
1899-12-31 09:45:00	36.9	0.083	0.079	0.081	0.081	0.081	0.082	0.081	0.082	0.081	0.079	0.079	0.082	1899-12-31 09:45:00	0.124	0.125	0.123	0.139	0.139	0.141	0.14	0.14	0.14	0.078	0.077	1899-12-31 09:45:00	0.131	0.129	0.129	0.14	0.138	0.143	0.148	0.148	0.148	0.077	0.078	1899-12-31 09:45:00	0.156	0.157	0.156	0.175	0.173	0.174	0.185	0.247	0.185	0.077	0.079
1899-12-31 10:00:00	37	0.083	0.079	0.081	0.081	0.081	0.082	0.081	0.082	0.081	0.079	0.079	0.082	1899-12-31 10:00:00	0.125	0.126	0.124	0.142	0.141	0.144	0.143	0.144	0.144	0.078	0.077	1899-12-31 10:00:00	0.132	0.13	0.129	0.141	0.14	0.144	0.15	0.149	0.15	0.077	0.078	1899-12-31 10:00:00	0.158	0.159	0.158	0.179	0.177	0.178	0.189	0.25	0.19	0.077	0.079
1899-12-31 10:15:00	36.9	0.083	0.078	0.081	0.081	0.081	0.082	0.08	0.081	0.081	0.079	0.079	0.082	1899-12-31 10:15:00	0.126	0.127	0.125	0.145	0.144	0.147	0.147	0.147	0.147	0.078	0.077	1899-12-31 10:15:00	0.132	0.13	0.13	0.141	0.14	0.145	0.151	0.151	0.151	0.077	0.078	1899-12-31 10:15:00	0.16	0.16	0.159	0.182	0.18	0.181	0.194	0.256	0.193	0.077	0.079
1899-12-31 10:30:00	37	0.083	0.079	0.081	0.081	0.081	0.082	0.081	0.082	0.081	0.079	0.079	0.082	1899-12-31 10:30:00	0.127	0.128	0.126	0.149	0.148	0.151	0.15	0.151	0.151	0.079	0.077	1899-12-31 10:30:00	0.133	0.131	0.13	0.143	0.142	0.146	0.152	0.152	0.153	0.077	0.078	1899-12-31 10:30:00	0.162	0.162	0.161	0.185	0.184	0.184	0.198	0.26	0.198	0.077	0.079
1899-12-31 10:45:00	37	0.083	0.078	0.081	0.081	0.081	0.082	0.081	0.081	0.081	0.079	0.079	0.082	1899-12-31 10:45:00	0.128	0.129	0.127	0.152	0.152	0.155	0.154	0.155	0.155	0.079	0.078	1899-12-31 10:45:00	0.133	0.131	0.131	0.144	0.143	0.147	0.154	0.153	0.154	0.077	0.078	1899-12-31 10:45:00	0.164	0.164	0.163	0.188	0.187	0.187	0.203	0.264	0.202	0.077	0.079
1899-12-31 11:00:00	37	0.083	0.079	0.081	0.081	0.081	0.082	0.081	0.082	0.081	0.079	0.079	0.082	1899-12-31 11:00:00	0.129	0.129	0.128	0.156	0.154	0.158	0.158	0.159	0.16	0.078	0.077	1899-12-31 11:00:00	0.134	0.132	0.131	0.145	0.144	0.148	0.155	0.155	0.156	0.078	0.078	1899-12-31 11:00:00	0.166	0.166	0.165	0.191	0.19	0.191	0.208	0.271	0.207	0.077	0.079
1899-12-31 11:15:00	37	0.083	0.079	0.081	0.081	0.081	0.082	0.081	0.082	0.081	0.079	0.079	0.082	1899-12-31 11:15:00	0.13	0.131	0.129	0.159	0.158	0.161	0.162	0.164	0.164	0.078	0.077	1899-12-31 11:15:00	0.134	0.132	0.132	0.146	0.145	0.149	0.156	0.156	0.157	0.077	0.078	1899-12-31 11:15:00	0.167	0.167	0.167	0.195	0.193	0.194	0.213	0.271	0.211	0.077	0.079
1899-12-31 11:30:00	37	0.083	0.079	0.081	0.081	0.081	0.082	0.081	0.081	0.081	0.079	0.079	0.082	1899-12-31 11:30:00	0.131	0.131	0.13	0.161	0.159	0.163	0.167	0.169	0.169	0.079	0.078	1899-12-31 11:30:00	0.135	0.132	0.132	0.146	0.146	0.15	0.158	0.157	0.158	0.077	0.078	1899-12-31 11:30:00	0.169	0.169	0.169	0.198	0.197	0.197	0.218	0.277	0.216	0.077	0.079
1899-12-31 11:45:00	36.9	0.083	0.079	0.081	0.081	0.081	0.082	0.081	0.082	0.081	0.079	0.079	0.082	1899-12-31 11:45:00	0.132	0.132	0.13	0.161	0.16	0.163	0.172	0.173	0.173	0.078	0.078	1899-12-31 11:45:00	0.135	0.133	0.133	0.148	0.147	0.151	0.159	0.159	0.16	0.077	0.078	1899-12-31 11:45:00	0.171	0.171	0.17	0.201	0.2	0.2	0.222	0.279	0.22	0.077	0.079
1899-12-31 12:00:00	36.9	0.083	0.079	0.081	0.082	0.081	0.082	0.081	0.082	0.081	0.079	0.079	0.082	1899-12-31 12:00:00	0.132	0.133	0.131	0.162	0.16	0.163	0.174	0.175	0.175	0.079	0.078	1899-12-31 12:00:00	0.135	0.133	0.133	0.149	0.148	0.152	0.161	0.16	0.161	0.077	0.078	1899-12-31 12:00:00	0.172	0.173	0.172	0.204	0.203	0.204	0.227	0.285	0.225	0.077	0.079
1899-12-31 12:15:00	37	0.083	0.078	0.081	0.081	0.081	0.082	0.081	0.081	0.081	0.079	0.079	0.082	1899-12-31 12:15:00	0.133	0.134	0.132	0.162	0.161	0.163	0.175	0.176	0.176	0.078	0.078	1899-12-31 12:15:00	0.136	0.134	0.133	0.15	0.149	0.153	0.162	0.162	0.162	0.077	0.078	1899-12-31 12:15:00	0.174	0.175	0.174	0.207	0.206	0.207	0.231	0.29	0.229	0.077	0.079
1899-12-31 12:30:00	36.9	0.083	0.079	0.081	0.081	0.081	0.082	0.081	0.082	0.081	0.079	0.079	0.082	1899-12-31 12:30:00	0.134	0.135	0.133	0.163	0.161	0.164	0.177	0.177	0.177	0.079	0.078	1899-12-31 12:30:00	0.137	0.134	0.134	0.151	0.15	0.155	0.164	0.163	0.164	0.078	0.078	1899-12-31 12:30:00	0.176	0.177	0.176	0.211	0.209	0.211	0.236	0.295	0.234	0.077	0.079
1899-12-31 12:45:00	37	0.083	0.079	0.081	0.081	0.081	0.082	0.081	0.081	0.081	0.079	0.079	0.082	1899-12-31 12:45:00	0.135	0.135	0.133	0.164	0.161	0.165	0.178	0.179	0.179	0.078	0.077	1899-12-31 12:45:00	0.137	0.135	0.134	0.153	0.152	0.155	0.165	0.165	0.166	0.078	0.078	1899-12-31 12:45:00	0.178	0.178	0.178	0.214	0.213	0.214	0.241	0.298	0.238	0.077	0.079
1899-12-31 13:00:00	36.9	0.083	0.079	0.081	0.081	0.081	0.082	0.081	0.082	0.081	0.079	0.079	0.082	1899-12-31 13:00:00	0.135	0.136	0.134	0.164	0.161	0.165	0.179	0.18	0.18	0.078	0.078	1899-12-31 13:00:00	0.138	0.135	0.135	0.155	0.153	0.156	0.167	0.167	0.167	0.077	0.078	1899-12-31 13:00:00	0.18	0.18	0.18	0.218	0.216	0.217	0.245	0.303	0.243	0.077	0.079
1899-12-31 13:15:00	36.9	0.083	0.079	0.081	0.081	0.081	0.082	0.081	0.081	0.081	0.079	0.079	0.082	1899-12-31 13:15:00	0.136	0.136	0.135	0.164	0.162	0.165	0.181	0.182	0.182	0.078	0.078	1899-12-31 13:15:00	0.138	0.136	0.135	0.156	0.155	0.158	0.169	0.169	0.17	0.077	0.078	1899-12-31 13:15:00	0.182	0.182	0.182	0.221	0.219	0.221	0.25	0.309	0.247	0.077	0.079
1899-12-31 13:30:00	36.9	0.083	0.079	0.081	0.081	0.081	0.082	0.081	0.082	0.081	0.079	0.079	0.082	1899-12-31 13:30:00	0.137	0.137	0.136	0.165	0.164	0.167	0.181	0.182	0.181	0.078	0.078	1899-12-31 13:30:00	0.138	0.136	0.136	0.159	0.159	0.159	0.17	0.172	0.173	0.078	0.078	1899-12-31 13:30:00	0.184	0.184	0.184	0.224	0.222	0.224	0.255	0.315	0.252	0.077	0.079
1899-12-31 13:45:00	37	0.083	0.079	0.081	0.081	0.081	0.082	0.081	0.081	0.081	0.079	0.079	0.082	1899-12-31 13:45:00	0.138	0.138	0.137	0.166	0.164	0.167	0.18	0.18	0.18	0.078	0.078	1899-12-31 13:45:00	0.139	0.136	0.136	0.164	0.161	0.161	0.175	0.177	0.178	0.077	0.078	1899-12-31 13:45:00	0.186	0.186	0.186	0.228	0.225	0.227	0.259	0.315	0.256	0.077	0.079
1899-12-31 14:00:00	36.9	0.083	0.079	0.081	0.081	0.081	0.082	0.081	0.081	0.081	0.079	0.079	0.082	1899-12-31 14:00:00	0.139	0.139	0.138	0.165	0.162	0.166	0.178	0.179	0.178	0.079	0.078	1899-12-31 14:00:00	0.139	0.137	0.137	0.174	0.162	0.163	0.182	0.186	0.187	0.077	0.078	1899-12-31 14:00:00	0.188	0.188	0.188	0.231	0.229	0.23	0.263	0.321	0.26	0.077	0.079
1899-12-31 14:15:00	36.9	0.083	0.079	0.081	0.081	0.081	0.082	0.081	0.081	0.081	0.079	0.079	0.082	1899-12-31 14:15:00	0.14	0.14	0.139	0.163	0.161	0.164	0.177	0.177	0.177	0.078	0.078	1899-12-31 14:15:00	0.139	0.137	0.137	0.181	0.169	0.168	0.186	0.201	0.193	0.077	0.078	1899-12-31 14:15:00	0.19	0.19	0.191	0.234	0.232	0.234	0.268	0.324	0.265	0.077	0.079
1899-12-31 14:30:00	36.9	0.083	0.079	0.081	0.081	0.081	0.082	0.081	0.081	0.081	0.079	0.079	0.082	1899-12-31 14:30:00	0.141	0.141	0.139	0.162	0.16	0.163	0.175	0.176	0.175	0.078	0.078	1899-12-31 14:30:00	0.14	0.138	0.137	0.188	0.176	0.173	0.188	0.201	0.204	0.078	0.078	1899-12-31 14:30:00	0.192	0.192	0.193	0.237	0.235	0.237	0.272	0.327	0.268	0.077	0.079
1899-12-31 14:45:00	36.9	0.083	0.079	0.081	0.081	0.081	0.082	0.081	0.081	0.081	0.079	0.079	0.082	1899-12-31 14:45:00	0.142	0.142	0.141	0.161	0.158	0.162	0.174	0.175	0.174	0.079	0.078	1899-12-31 14:45:00	0.14	0.138	0.138	0.198	0.188	0.184	0.193	0.205	0.219	0.078	0.078	1899-12-31 14:45:00	0.194	0.194	0.196	0.24	0.238	0.24	0.276	0.331	0.273	0.077	0.079
1899-12-31 15:00:00	36.9	0.083	0.079	0.081	0.081	0.081	0.082	0.081	0.081	0.081	0.079	0.079	0.082	1899-12-31 15:00:00	0.143	0.143	0.142	0.16	0.158	0.161	0.173	0.174	0.173	0.078	0.078	1899-12-31 15:00:00	0.141	0.139	0.138	0.21	0.206	0.196	0.196	0.217	0.219	0.078	0.078	1899-12-31 15:00:00	0.196	0.196	0.198	0.243	0.241	0.243	0.28	0.335	0.277	0.077	0.079
1899-12-31 15:15:00	37	0.083	0.079	0.081	0.081	0.081	0.082	0.081	0.082	0.081	0.079	0.079	0.082	1899-12-31 15:15:00	0.144	0.144	0.143	0.159	0.156	0.16	0.172	0.173	0.172	0.079	0.078	1899-12-31 15:15:00	0.141	0.139	0.139	0.212	0.237	0.206	0.199	0.225	0.228	0.077	0.078	1899-12-31 15:15:00	0.199	0.199	0.2	0.246	0.244	0.246	0.284	0.339	0.281	0.077	0.079
1899-12-31 15:30:00	36.9	0.083	0.079	0.081	0.081	0.081	0.082	0.081	0.081	0.081	0.079	0.079	0.082	1899-12-31 15:30:00	0.145	0.145	0.144	0.158	0.156	0.159	0.171	0.172	0.172	0.079	0.078	1899-12-31 15:30:00	0.142	0.139	0.139	0.215	0.247	0.211	0.203	0.219	0.244	0.078	0.078	1899-12-31 15:30:00	0.201	0.202	0.203	0.249	0.247	0.249	0.288	0.343	0.285	0.077	0.079
1899-12-31 15:45:00	36.9	0.083	0.079	0.081	0.081	0.081	0.082	0.081	0.082	0.081	0.079	0.079	0.082	1899-12-31 15:45:00	0.146	0.146	0.145	0.157	0.155	0.158	0.17	0.171	0.171	0.079	0.078	1899-12-31 15:45:00	0.142	0.14	0.139	0.222	0.276	0.223	0.21	0.22	0.241	0.078	0.078	1899-12-31 15:45:00	0.204	0.204	0.205	0.253	0.25	0.252	0.291	0.345	0.289	0.077	0.079
1899-12-31 16:00:00	36.9	0.083	0.079	0.081	0.081	0.081	0.082	0.081	0.081	0.081	0.079	0.079	0.082	1899-12-31 16:00:00	0.147	0.147	0.146	0.156	0.154	0.157	0.169	0.17	0.17	0.078	0.077	1899-12-31 16:00:00	0.142	0.14	0.14	0.229	0.285	0.226	0.214	0.232	0.254	0.078	0.078	1899-12-31 16:00:00	0.207	0.207	0.207	0.256	0.252	0.255	0.295	0.35	0.292	0.077	0.079
1899-12-31 16:15:00	37	0.083	0.079	0.081	0.081	0.081	0.082	0.08	0.082	0.081	0.079	0.079	0.082	1899-12-31 16:15:00	0.149	0.149	0.148	0.155	0.153	0.156	0.168	0.169	0.169	0.079	0.078	1899-12-31 16:15:00	0.143	0.14	0.14	0.228	0.299	0.231	0.219	0.23	0.26	0.078	0.078	1899-12-31 16:15:00	0.209	0.209	0.209	0.258	0.255	0.258	0.298	0.352	0.295	0.077	0.079
1899-12-31 16:30:00	36.9	0.083	0.079	0.081	0.081	0.081	0.082	0.081	0.081	0.081	0.079	0.079	0.082	1899-12-31 16:30:00	0.15	0.15	0.149	0.154	0.152	0.155	0.167	0.168	0.168	0.079	0.078	1899-12-31 16:30:00	0.143	0.141	0.141	0.234	0.306	0.234	0.219	0.222	0.265	0.078	0.078	1899-12-31 16:30:00	0.211	0.211	0.212	0.261	0.258	0.26	0.3	0.354	0.298	0.077	0.079
1899-12-31 16:45:00	37	0.083	0.079	0.081	0.081	0.081	0.082	0.08	0.081	0.081	0.079	0.079	0.082	1899-12-31 16:45:00	0.152	0.151	0.15	0.153	0.152	0.154	0.166	0.167	0.167	0.079	0.078	1899-12-31 16:45:00	0.144	0.142	0.141	0.238	0.317	0.239	0.225	0.232	0.267	0.078	0.078	1899-12-31 16:45:00	0.213	0.213	0.214	0.263	0.26	0.262	0.301	0.355	0.3	0.077	0.079
1899-12-31 17:00:00	37	0.083	0.079	0.081	0.081	0.081	0.082	0.081	0.082	0.081	0.079	0.079	0.082	1899-12-31 17:00:00	0.153	0.153	0.151	0.153	0.151	0.153	0.165	0.166	0.166	0.079	0.078	1899-12-31 17:00:00	0.144	0.142	0.141	0.242	0.31	0.242	0.228	0.234	0.278	0.078	0.078	1899-12-31 17:00:00	0.216	0.216	0.216	0.265	0.262	0.264	0.299	0.354	0.299	0.077	0.079
1899-12-31 17:15:00	36.9	0.083	0.079	0.081	0.081	0.081	0.082	0.081	0.082	0.081	0.079	0.079	0.082	1899-12-31 17:15:00	0.155	0.155	0.154	0.152	0.151	0.153	0.164	0.166	0.166	0.079	0.078	1899-12-31 17:15:00	0.144	0.142	0.142	0.243	0.333	0.246	0.23	0.237	0.291	0.078	0.078	1899-12-31 17:15:00	0.218	0.218	0.218	0.266	0.264	0.265	0.299	0.353	0.298	0.077	0.079
1899-12-31 17:30:00	37	0.083	0.079	0.081	0.081	0.081	0.082	0.081	0.082	0.081	0.079	0.079	0.082	1899-12-31 17:30:00	0.156	0.156	0.156	0.152	0.15	0.152	0.164	0.165	0.165	0.079	0.078	1899-12-31 17:30:00	0.145	0.142	0.142	0.243	0.328	0.25	0.234	0.24	0.302	0.078	0.078	1899-12-31 17:30:00	0.22	0.22	0.22	0.267	0.264	0.266	0.298	0.352	0.298	0.077	0.079
1899-12-31 17:45:00	37	0.083	0.079	0.081	0.081	0.081	0.082	0.081	0.081	0.081	0.079	0.079	0.082	1899-12-31 17:45:00	0.159	0.158	0.158	0.151	0.149	0.151	0.163	0.164	0.164	0.079	0.078	1899-12-31 17:45:00	0.145	0.143	0.142	0.249	0.326	0.248	0.241	0.243	0.311	0.077	0.078	1899-12-31 17:45:00	0.222	0.222	0.222	0.267	0.265	0.266	0.298	0.351	0.297	0.077	0.079
1899-12-31 18:00:00	36.9	0.083	0.079	0.081	0.081	0.081	0.082	0.081	0.082	0.081	0.079	0.079	0.082	1899-12-31 18:00:00	0.161	0.16	0.159	0.151	0.148	0.15	0.162	0.163	0.164	0.079	0.079	1899-12-31 18:00:00	0.146	0.143	0.143	0.252	0.347	0.25	0.241	0.244	0.312	0.078	0.078	1899-12-31 18:00:00	0.224	0.224	0.224	0.267	0.264	0.266	0.298	0.351	0.297	0.077	0.079
1899-12-31 18:15:00	36.9	0.083	0.079	0.081	0.081	0.081	0.082	0.081	0.081	0.081	0.079	0.079	0.082	1899-12-31 18:15:00	0.162	0.161	0.16	0.15	0.148	0.15	0.161	0.162	0.163	0.079	0.078	1899-12-31 18:15:00	0.146	0.144	0.143	0.252	0.343	0.251	0.239	0.253	0.296	0.078	0.078	1899-12-31 18:15:00	0.226	0.226	0.226	0.267	0.264	0.266	0.297	0.351	0.297	0.077	0.079
1899-12-31 18:30:00	36.9	0.083	0.079	0.081	0.081	0.081	0.082	0.08	0.081	0.081	0.079	0.079	0.082	1899-12-31 18:30:00	0.164	0.162	0.16	0.149	0.147	0.149	0.16	0.162	0.162	0.079	0.079	1899-12-31 18:30:00	0.146	0.144	0.144	0.256	0.349	0.255	0.243	0.253	0.308	0.078	0.078	1899-12-31 18:30:00	0.228	0.228	0.228	0.266	0.264	0.265	0.298	0.351	0.297	0.077	0.079
1899-12-31 18:45:00	36.9	0.083	0.079	0.081	0.081	0.081	0.082	0.08	0.081	0.081	0.079	0.079	0.082	1899-12-31 18:45:00	0.163	0.163	0.162	0.149	0.146	0.148	0.159	0.161	0.162	0.079	0.079	1899-12-31 18:45:00	0.146	0.144	0.144	0.26	0.358	0.248	0.246	0.253	0.32	0.077	0.078	1899-12-31 18:45:00	0.23	0.23	0.23	0.266	0.264	0.265	0.298	0.35	0.298	0.077	0.079
1899-12-31 19:00:00	36.9	0.083	0.079	0.081	0.081	0.081	0.082	0.08	0.081	0.081	0.079	0.079	0.082	1899-12-31 19:00:00	0.164	0.164	0.163	0.148	0.146	0.147	0.159	0.16	0.161	0.079	0.079	1899-12-31 19:00:00	0.147	0.144	0.144	0.261	0.355	0.257	0.248	0.257	0.322	0.078	0.078	1899-12-31 19:00:00	0.232	0.232	0.232	0.266	0.264	0.265	0.298	0.351	0.298	0.077	0.079
1899-12-31 19:15:00	37	0.083	0.079	0.081	0.081	0.081	0.082	0.081	0.081	0.081	0.079	0.079	0.082	1899-12-31 19:15:00	0.164	0.164	0.162	0.147	0.145	0.146	0.158	0.159	0.16	0.079	0.08	1899-12-31 19:15:00	0.147	0.145	0.144	0.26	0.362	0.266	0.252	0.254	0.315	0.077	0.078	1899-12-31 19:15:00	0.234	0.233	0.233	0.266	0.264	0.265	0.298	0.351	0.298	0.077	0.079
1899-12-31 19:30:00	36.9	0.083	0.079	0.081	0.081	0.081	0.082	0.081	0.082	0.081	0.079	0.079	0.082	1899-12-31 19:30:00	0.163	0.164	0.162	0.147	0.144	0.146	0.157	0.159	0.16	0.079	0.08	1899-12-31 19:30:00	0.147	0.145	0.145	0.265	0.348	0.264	0.254	0.252	0.318	0.078	0.078	1899-12-31 19:30:00	0.236	0.236	0.235	0.266	0.264	0.265	0.299	0.351	0.299	0.077	0.079
1899-12-31 19:45:00	36.9	0.083	0.079	0.081	0.081	0.081	0.082	0.081	0.082	0.081	0.079	0.079	0.082	1899-12-31 19:45:00	0.162	0.162	0.161	0.146	0.143	0.145	0.156	0.158	0.159	0.079	0.08	1899-12-31 19:45:00	0.148	0.146	0.145	0.272	0.387	0.267	0.26	0.257	0.32	0.078	0.078	1899-12-31 19:45:00	0.238	0.238	0.237	0.266	0.264	0.265	0.299	0.352	0.299	0.077	0.079
1899-12-31 20:00:00	36.9	0.083	0.079	0.081	0.081	0.081	0.082	0.08	0.081	0.081	0.079	0.079	0.082	1899-12-31 20:00:00	0.161	0.162	0.16	0.145	0.142	0.144	0.155	0.157	0.158	0.079	0.081	1899-12-31 20:00:00	0.148	0.146	0.145	0.275	0.403	0.274	0.259	0.251	0.318	0.078	0.078	1899-12-31 20:00:00	0.24	0.24	0.239	0.266	0.264	0.265	0.299	0.351	0.3	0.077	0.079
1899-12-31 20:15:00	36.9	0.083	0.079	0.081	0.081	0.081	0.082	0.081	0.082	0.081	0.079	0.079	0.082	1899-12-31 20:15:00	0.16	0.16	0.158	0.144	0.142	0.143	0.154	0.156	0.158	0.079	0.081	1899-12-31 20:15:00	0.148	0.146	0.146	0.269	0.382	0.275	0.256	0.255	0.304	0.078	0.078	1899-12-31 20:15:00	0.242	0.241	0.241	0.266	0.264	0.265	0.3	0.352	0.3	0.077	0.079
1899-12-31 20:30:00	36.9	0.083	0.079	0.081	0.081	0.081	0.082	0.08	0.081	0.081	0.079	0.079	0.082	1899-12-31 20:30:00	0.158	0.16	0.157	0.144	0.141	0.143	0.153	0.155	0.157	0.079	0.081	1899-12-31 20:30:00	0.148	0.146	0.146	0.275	0.356	0.279	0.259	0.267	0.331	0.078	0.078	1899-12-31 20:30:00	0.244	0.243	0.243	0.266	0.264	0.265	0.3	0.351	0.301	0.077	0.079
1899-12-31 20:45:00	36.9	0.083	0.079	0.081	0.081	0.081	0.082	0.081	0.081	0.081	0.079	0.079	0.082	1899-12-31 20:45:00	0.157	0.158	0.157	0.143	0.14	0.142	0.152	0.155	0.156	0.078	0.082	1899-12-31 20:45:00	0.149	0.146	0.146	0.283	0.397	0.3	0.266	0.261	0.31	0.077	0.078	1899-12-31 20:45:00	0.246	0.245	0.244	0.266	0.264	0.266	0.301	0.353	0.301	0.077	0.079
1899-12-31 21:00:00	36.9	0.083	0.079	0.081	0.081	0.081	0.082	0.081	0.081	0.081	0.079	0.079	0.082	1899-12-31 21:00:00	0.156	0.158	0.155	0.142	0.139	0.142	0.151	0.154	0.156	0.079	0.082	1899-12-31 21:00:00	0.149	0.147	0.146	0.284	0.392	0.282	0.262	0.27	0.33	0.078	0.078	1899-12-31 21:00:00	0.248	0.247	0.246	0.267	0.264	0.266	0.302	0.352	0.302	0.077	0.079
1899-12-31 21:15:00	36.9	0.083	0.079	0.081	0.081	0.081	0.082	0.081	0.081	0.081	0.079	0.079	0.082	1899-12-31 21:15:00	0.155	0.156	0.155	0.142	0.138	0.141	0.151	0.153	0.155	0.079	0.083	1899-12-31 21:15:00	0.149	0.147	0.147	0.284	0.395	0.287	0.27	0.269	0.287	0.078	0.078	1899-12-31 21:15:00	0.25	0.249	0.247	0.266	0.265	0.266	0.302	0.353	0.302	0.077	0.079
1899-12-31 21:30:00	37	0.083	0.079	0.081	0.081	0.081	0.082	0.081	0.082	0.081	0.079	0.079	0.082	1899-12-31 21:30:00	0.155	0.156	0.154	0.141	0.138	0.14	0.15	0.153	0.154	0.079	0.083	1899-12-31 21:30:00	0.15	0.147	0.147	0.278	0.404	0.318	0.266	0.27	0.296	0.078	0.078	1899-12-31 21:30:00	0.252	0.25	0.249	0.266	0.265	0.266	0.303	0.354	0.303	0.077	0.079
1899-12-31 21:45:00	36.9	0.083	0.079	0.081	0.081	0.081	0.082	0.08	0.082	0.081	0.079	0.079	0.082	1899-12-31 21:45:00	0.154	0.155	0.153	0.141	0.137	0.14	0.149	0.152	0.154	0.079	0.083	1899-12-31 21:45:00	0.15	0.148	0.147	0.279	0.408	0.32	0.267	0.258	0.291	0.078	0.078	1899-12-31 21:45:00	0.253	0.251	0.25	0.266	0.265	0.266	0.303	0.354	0.304	0.077	0.079
1899-12-31 22:00:00	36.9	0.083	0.079	0.081	0.081	0.081	0.082	0.081	0.081	0.081	0.079	0.079	0.082	1899-12-31 22:00:00	0.153	0.154	0.153	0.14	0.137	0.139	0.149	0.151	0.153	0.079	0.083	1899-12-31 22:00:00	0.15	0.148	0.147	0.282	0.404	0.328	0.269	0.275	0.314	0.078	0.078	1899-12-31 22:00:00	0.255	0.253	0.251	0.266	0.265	0.266	0.304	0.355	0.304	0.077	0.079
1899-12-31 22:15:00	37	0.083	0.078	0.081	0.081	0.081	0.082	0.081	0.081	0.081	0.079	0.079	0.082	1899-12-31 22:15:00	0.153	0.153	0.152	0.139	0.136	0.138	0.148	0.151	0.153	0.079	0.084	1899-12-31 22:15:00	0.151	0.148	0.148	0.286	0.409	0.324	0.266	0.27	0.293	0.078	0.078	1899-12-31 22:15:00	0.257	0.255	0.253	0.267	0.265	0.266	0.304	0.355	0.305	0.077	0.079
1899-12-31 22:30:00	36.9	0.083	0.079	0.081	0.081	0.081	0.082	0.081	0.081	0.081	0.079	0.079	0.082	1899-12-31 22:30:00	0.153	0.153	0.15	0.139	0.135	0.137	0.147	0.15	0.152	0.079	0.084	1899-12-31 22:30:00	0.151	0.149	0.148	0.293	0.407	0.332	0.272	0.272	0.311	0.078	0.078	1899-12-31 22:30:00	0.258	0.256	0.254	0.268	0.265	0.266	0.305	0.357	0.305	0.077	0.079
1899-12-31 22:45:00	36.9	0.083	0.079	0.081	0.081	0.081	0.082	0.081	0.081	0.081	0.079	0.079	0.082	1899-12-31 22:45:00	0.152	0.152	0.149	0.138	0.135	0.137	0.146	0.149	0.151	0.079	0.084	1899-12-31 22:45:00	0.151	0.149	0.149	0.285	0.39	0.337	0.267	0.267	0.288	0.078	0.078	1899-12-31 22:45:00	0.259	0.257	0.255	0.267	0.266	0.267	0.305	0.356	0.306	0.077	0.079
1899-12-31 23:00:00	37	0.083	0.079	0.081	0.081	0.081	0.082	0.081	0.081	0.081	0.079	0.079	0.082	1899-12-31 23:00:00	0.151	0.152	0.149	0.138	0.134	0.136	0.146	0.149	0.151	0.079	0.085	1899-12-31 23:00:00	0.151	0.149	0.149	0.29	0.419	0.329	0.266	0.274	0.304	0.078	0.078	1899-12-31 23:00:00	0.26	0.258	0.256	0.265	0.267	0.267	0.306	0.358	0.307	0.077	0.079
1899-12-31 23:15:00	37	0.083	0.079	0.081	0.081	0.081	0.082	0.081	0.081	0.081	0.079	0.079	0.082	1899-12-31 23:15:00	0.151	0.151	0.149	0.137	0.134	0.136	0.145	0.148	0.15	0.079	0.085	1899-12-31 23:15:00	0.152	0.149	0.149	0.293	0.416	0.337	0.266	0.266	0.281	0.078	0.078	1899-12-31 23:15:00	0.261	0.259	0.257	0.264	0.266	0.268	0.307	0.358	0.307	0.077	0.079
1899-12-31 23:30:00	36.9	0.083	0.079	0.081	0.081	0.081	0.082	0.081	0.081	0.081	0.079	0.079	0.082	1899-12-31 23:30:00	0.151	0.151	0.148	0.137	0.133	0.134	0.144	0.148	0.149	0.079	0.085	1899-12-31 23:30:00	0.152	0.149	0.149	0.29	0.397	0.347	0.269	0.266	0.289	0.078	0.078	1899-12-31 23:30:00	0.262	0.259	0.259	0.263	0.265	0.267	0.307	0.359	0.308	0.077	0.079
1899-12-31 23:45:00	36.9	0.083	0.078	0.081	0.081	0.081	0.082	0.08	0.081	0.081	0.079	0.079	0.082	1899-12-31 23:45:00	0.15	0.15	0.146	0.136	0.132	0.133	0.143	0.147	0.149	0.079	0.085	1899-12-31 23:45:00	0.152	0.15	0.149	0.299	0.417	0.339	0.272	0.26	0.272	0.078	0.078	1899-12-31 23:45:00	0.263	0.26	0.26	0.262	0.264	0.266	0.308	0.359	0.308	0.077	0.079
1900-01-01	37	0.083	0.079	0.081	0.081	0.081	0.082	0.08	0.081	0.081	0.079	0.079	0.082	1900-01-01	0.149	0.149	0.145	0.135	0.131	0.132	0.143	0.146	0.148	0.079	0.085	1900-01-01	0.153	0.15	0.15	0.239	0.422	0.346	0.263	0.257	0.293	0.078	0.078	1900-01-01	0.264	0.261	0.261	0.261	0.262	0.265	0.308	0.361	0.309	0.077	0.079
1900-01-01 00:15:00	36.9	0.083	0.079	0.081	0.081	0.081	0.082	0.08	0.081	0.081	0.079	0.079	0.082	1900-01-01 00:15:00	0.148	0.149	0.145	0.135	0.129	0.13	0.142	0.145	0.148	0.079	0.086	1900-01-01 00:15:00	0.153	0.15	0.15	0.287	0.418	0.334	0.26	0.259	0.276	0.078	0.078	1900-01-01 00:15:00	0.265	0.263	0.262	0.26	0.262	0.264	0.309	0.36	0.31	0.077	0.079
1900-01-01 00:30:00	37	0.083	0.078	0.081	0.081	0.081	0.082	0.08	0.081	0.081	0.079	0.079	0.082	1900-01-01 00:30:00	0.148	0.148	0.144	0.134	0.129	0.129	0.141	0.145	0.148	0.08	0.085	1900-01-01 00:30:00	0.154	0.15	0.153	0.284	0.416	0.337	0.257	0.267	0.271	0.078	0.078	1900-01-01 00:30:00	0.266	0.263	0.263	0.259	0.26	0.262	0.309	0.363	0.31	0.077	0.079
1900-01-01 00:45:00	37	0.083	0.079	0.081	0.081	0.081	0.082	0.08	0.081	0.081	0.079	0.079	0.082	1900-01-01 00:45:00	0.148	0.148	0.144	0.134	0.128	0.128	0.14	0.144	0.147	0.079	0.086	1900-01-01 00:45:00	0.154	0.151	0.154	0.297	0.373	0.338	0.264	0.265	0.285	0.078	0.078	1900-01-01 00:45:00	0.267	0.265	0.265	0.258	0.259	0.261	0.309	0.361	0.311	0.078	0.079
1900-01-01 01:00:00	37	0.083	0.079	0.081	0.081	0.081	0.082	0.081	0.082	0.081	0.079	0.079	0.082	1900-01-01 01:00:00	0.147	0.147	0.143	0.133	0.127	0.127	0.138	0.143	0.147	0.08	0.087	1900-01-01 01:00:00	0.154	0.151	0.154	0.292	0.439	0.347	0.26	0.264	0.285	0.078	0.078	1900-01-01 01:00:00	0.268	0.266	0.266	0.257	0.259	0.261	0.309	0.361	0.311	0.077	0.079
1900-01-01 01:15:00	37	0.083	0.079	0.081	0.081	0.081	0.082	0.081	0.082	0.081	0.079	0.079	0.082	1900-01-01 01:15:00	0.147	0.146	0.142	0.131	0.126	0.126	0.137	0.142	0.146	0.079	0.086	1900-01-01 01:15:00	0.155	0.152	0.156	0.239	0.335	0.347	0.264	0.265	0.278	0.078	0.078	1900-01-01 01:15:00	0.27	0.267	0.267	0.256	0.258	0.259	0.308	0.361	0.31	0.077	0.079
1900-01-01 01:30:00	36.9	0.083	0.078	0.081	0.081	0.081	0.082	0.08	0.081	0.081	0.079	0.079	0.082	1900-01-01 01:30:00	0.147	0.146	0.141	0.131	0.125	0.126	0.135	0.142	0.145	0.08	0.087	1900-01-01 01:30:00	0.155	0.153	0.157	0.236	0.454	0.351	0.266	0.254	0.269	0.078	0.078	1900-01-01 01:30:00	0.271	0.269	0.268	0.256	0.257	0.259	0.307	0.359	0.309	0.078	0.079
1900-01-01 01:45:00	36.9	0.083	0.079	0.081	0.081	0.081	0.082	0.08	0.081	0.081	0.079	0.079	0.082	1900-01-01 01:45:00	0.146	0.146	0.141	0.13	0.124	0.125	0.134	0.141	0.145	0.082	0.087	1900-01-01 01:45:00	0.156	0.154	0.16	0.295	0.375	0.335	0.26	0.263	0.269	0.078	0.078	1900-01-01 01:45:00	0.271	0.269	0.269	0.255	0.256	0.258	0.306	0.359	0.308	0.077	0.079
1900-01-01 02:00:00	37	0.083	0.079	0.081	0.081	0.081	0.082	0.08	0.081	0.081	0.079	0.079	0.082	1900-01-01 02:00:00	0.146	0.145	0.14	0.129	0.123	0.124	0.133	0.14	0.144	0.082	0.087	1900-01-01 02:00:00	0.157	0.156	0.165	0.282	0.411	0.347	0.258	0.264	0.267	0.077	0.078	1900-01-01 02:00:00	0.272	0.27	0.269	0.254	0.255	0.257	0.305	0.359	0.307	0.077	0.079
1900-01-01 02:15:00	37	0.083	0.079	0.081	0.081	0.081	0.082	0.081	0.082	0.081	0.079	0.079	0.082	1900-01-01 02:15:00	0.146	0.144	0.14	0.128	0.122	0.123	0.132	0.14	0.144	0.083	0.087	1900-01-01 02:15:00	0.159	0.156	0.174	0.245	0.438	0.354	0.258	0.264	0.269	0.078	0.078	1900-01-01 02:15:00	0.273	0.271	0.27	0.254	0.254	0.257	0.305	0.36	0.307	0.078	0.079
1900-01-01 02:30:00	36.9	0.083	0.079	0.081	0.081	0.081	0.082	0.08	0.082	0.081	0.079	0.079	0.082	1900-01-01 02:30:00	0.145	0.144	0.139	0.127	0.121	0.122	0.131	0.139	0.143	0.08	0.088	1900-01-01 02:30:00	0.157	0.157	0.176	0.29	0.419	0.375	0.259	0.262	0.277	0.078	0.078	1900-01-01 02:30:00	0.274	0.272	0.271	0.253	0.254	0.256	0.304	0.357	0.306	0.077	0.079
1900-01-01 02:45:00	36.9	0.083	0.079	0.081	0.081	0.081	0.082	0.081	0.081	0.081	0.079	0.079	0.082	1900-01-01 02:45:00	0.144	0.143	0.139	0.126	0.119	0.12	0.13	0.138	0.143	0.083	0.089	1900-01-01 02:45:00	0.158	0.161	0.188	0.282	0.413	0.364	0.248	0.256	0.271	0.078	0.078	1900-01-01 02:45:00	0.274	0.272	0.271	0.252	0.253	0.255	0.303	0.357	0.305	0.078	0.079
1900-01-01 03:00:00	36.9	0.083	0.079	0.081	0.081	0.081	0.082	0.081	0.081	0.081	0.079	0.079	0.082	1900-01-01 03:00:00	0.144	0.142	0.139	0.126	0.119	0.119	0.129	0.136	0.142	0.082	0.09	1900-01-01 03:00:00	0.158	0.161	0.195	0.289	0.333	0.325	0.223	0.257	0.295	0.078	0.078	1900-01-01 03:00:00	0.275	0.273	0.272	0.252	0.252	0.254	0.303	0.356	0.305	0.077	0.079
1900-01-01 03:15:00	36.9	0.083	0.079	0.081	0.081	0.081	0.082	0.08	0.081	0.081	0.079	0.079	0.082	1900-01-01 03:15:00	0.144	0.142	0.138	0.125	0.118	0.119	0.128	0.135	0.142	0.084	0.091	1900-01-01 03:15:00	0.159	0.165	0.197	0.244	0.456	0.334	0.223	0.253	0.284	0.078	0.078	1900-01-01 03:15:00	0.275	0.274	0.273	0.251	0.252	0.254	0.302	0.355	0.304	0.077	0.079
1900-01-01 03:30:00	37	0.083	0.079	0.081	0.081	0.081	0.082	0.081	0.082	0.081	0.079	0.079	0.082	1900-01-01 03:30:00	0.143	0.142	0.137	0.124	0.117	0.118	0.127	0.134	0.141	0.084	0.092	1900-01-01 03:30:00	0.16	0.166	0.206	0.291	0.457	0.367	0.225	0.249	0.302	0.078	0.078	1900-01-01 03:30:00	0.276	0.274	0.274	0.251	0.252	0.253	0.302	0.354	0.304	0.078	0.079
1900-01-01 03:45:00	37	0.083	0.079	0.081	0.081	0.081	0.082	0.08	0.082	0.081	0.079	0.079	0.082	1900-01-01 03:45:00	0.143	0.141	0.137	0.124	0.116	0.117	0.126	0.133	0.14	0.084	0.094	1900-01-01 03:45:00	0.161	0.169	0.207	0.231	0.463	0.37	0.237	0.245	0.281	0.078	0.078	1900-01-01 03:45:00	0.277	0.274	0.274	0.25	0.251	0.253	0.301	0.353	0.303	0.078	0.079
1900-01-01 04:00:00	37	0.083	0.079	0.081	0.081	0.081	0.082	0.081	0.082	0.081	0.079	0.079	0.082	1900-01-01 04:00:00	0.143	0.141	0.137	0.123	0.115	0.116	0.125	0.132	0.14	0.085	0.095	0.08	0.163	0.175	0.218	0.278	0.423	0.343	0.254	0.245	0.296	0.078	0.078	0.081	0.278	0.275	0.275	0.249	0.251	0.252	0.3	0.354	0.303	0.078	0.079
1900-01-01 04:15:00	37	0.083	0.079	0.081	0.081	0.081	0.082	0.081	0.081	0.081	0.079	0.079	0.082	1900-01-01 04:15:00	0.142	0.141	0.135	0.122	0.114	0.115	0.124	0.131	0.14	0.085	0.098	0.08	0.165	0.175	0.213	0.228	0.459	0.33	0.255	0.259	0.284	0.078	0.078	0.081	0.278	0.276	0.275	0.249	0.25	0.252	0.3	0.352	0.302	0.077	0.079
1900-01-01 04:30:00	37	0.083	0.079	0.081	0.081	0.081	0.082	0.081	0.082	0.081	0.079	0.079	0.082	1900-01-01 04:30:00	0.142	0.14	0.135	0.121	0.113	0.114	0.123	0.13	0.139	0.085	0.099	0.08	0.163	0.181	0.22	0.278	0.484	0.345	0.263	0.246	0.304	0.078	0.078	0.081	0.278	0.276	0.275	0.248	0.249	0.251	0.299	0.352	0.301	0.077	0.079
1900-01-01 04:45:00	36.9	0.083	0.079	0.081	0.081	0.081	0.082	0.08	0.081	0.081	0.079	0.079	0.082	1900-01-01 04:45:00	0.142	0.14	0.134	0.121	0.112	0.113	0.122	0.129	0.139	0.087	0.101	0.08	0.165	0.184	0.224	0.283	0.443	0.355	0.264	0.243	0.288	0.078	0.078	0.081	0.279	0.277	0.276	0.248	0.249	0.251	0.299	0.352	0.301	0.077	0.079
1900-01-01 05:00:00	36.9	0.083	0.079	0.081	0.081	0.081	0.082	0.08	0.081	0.081	0.079	0.079	0.082	1900-01-01 05:00:00	0.142	0.139	0.133	0.12	0.111	0.112	0.121	0.129	0.138	0.087	0.102	0.08	0.165	0.193	0.238	0.271	0.437	0.348	0.271	0.238	0.282	0.078	0.078	0.081	0.279	0.277	0.276	0.247	0.248	0.25	0.298	0.351	0.3	0.077	0.079
1900-01-01 05:15:00	36.9	0.083	0.079	0.081	0.081	0.081	0.082	0.081	0.081	0.081	0.079	0.079	0.082	1900-01-01 05:15:00	0.141	0.139	0.133	0.119	0.11	0.11	0.12	0.128	0.138	0.088	0.104	0.08	0.166	0.195	0.237	0.285	0.442	0.32	0.265	0.236	0.285	0.078	0.078	0.081	0.28	0.278	0.277	0.247	0.248	0.25	0.298	0.351	0.3	0.078	0.079
1900-01-01 05:30:00	36.9	0.083	0.079	0.081	0.081	0.081	0.082	0.08	0.081	0.081	0.079	0.079	0.082	1900-01-01 05:30:00	0.141	0.139	0.132	0.122	0.109	0.109	0.119	0.127	0.137	0.088	0.104	0.08	0.168	0.195	0.237	0.23	0.355	0.349	0.268	0.239	0.301	0.078	0.078	0.081	0.281	0.279	0.278	0.246	0.248	0.249	0.297	0.35	0.299	0.077	0.079
1900-01-01 05:45:00	36.9	0.083	0.078	0.081	0.081	0.081	0.082	0.08	0.081	0.081	0.079	0.079	0.082	1900-01-01 05:45:00	0.141	0.138	0.133	0.117	0.108	0.108	0.118	0.126	0.137	0.089	0.105	0.08	0.169	0.2	0.24	0.281	0.325	0.294	0.271	0.238	0.301	0.078	0.078	0.081	0.281	0.279	0.278	0.246	0.247	0.249	0.297	0.349	0.299	0.077	0.079
1900-01-01 06:00:00	36.9	0.083	0.079	0.081	0.081	0.081	0.082	0.081	0.082	0.081	0.079	0.079	0.082	1900-01-01 06:00:00	0.141	0.138	0.132	0.117	0.107	0.107	0.117	0.125	0.136	0.091	0.105	0.08	0.169	0.206	0.249	0.28	0.424	0.298	0.27	0.236	0.294	0.078	0.078	0.081	0.282	0.28	0.279	0.246	0.247	0.249	0.297	0.349	0.299	0.078	0.079
1900-01-01 06:15:00	37	0.083	0.079	0.081	0.081	0.081	0.082	0.08	0.081	0.081	0.079	0.079	0.082	1900-01-01 06:15:00	0.14	0.137	0.13	0.116	0.106	0.106	0.115	0.124	0.135	0.091	0.103	0.08	0.17	0.215	0.251	0.234	0.478	0.346	0.276	0.234	0.299	0.078	0.078	0.081	0.283	0.28	0.279	0.245	0.246	0.248	0.296	0.349	0.298	0.077	0.079
1900-01-01 06:30:00	37	0.083	0.079	0.081	0.081	0.081	0.082	0.081	0.081	0.081	0.079	0.079	0.082	1900-01-01 06:30:00	0.14	0.137	0.129	0.114	0.105	0.114	0.114	0.123	0.134	0.093	0.104	0.08	0.171	0.209	0.252	0.278	0.228	0.362	0.268	0.238	0.306	0.078	0.078	0.081	0.283	0.281	0.279	0.245	0.246	0.247	0.295	0.348	0.298	0.077	0.079
1900-01-01 06:45:00	36.9	0.083	0.079	0.081	0.081	0.081	0.082	0.081	0.082	0.081	0.079	0.079	0.082	1900-01-01 06:45:00	0.14	0.137	0.131	0.114	0.103	0.104	0.113	0.123	0.133	0.095	0.104	0.08	0.173	0.215	0.258	0.288	0.215	0.358	0.273	0.242	0.302	0.078	0.078	0.081	0.284	0.281	0.28	0.245	0.245	0.247	0.295	0.349	0.298	0.078	0.079
1900-01-01 07:00:00	36.9	0.083	0.079	0.081	0.081	0.081	0.082	0.081	0.081	0.081	0.079	0.079	0.082	1900-01-01 07:00:00	0.139	0.136	0.129	0.113	0.102	0.103	0.113	0.122	0.132	0.097	0.103	0.08	0.174	0.223	0.261	0.233	0.223	0.381	0.268	0.25	0.299	0.078	0.078	0.081	0.285	0.282	0.281	0.244	0.245	0.247	0.295	0.347	0.297	0.078	0.079
1900-01-01 07:15:00	36.9	0.083	0.079	0.081	0.081	0.081	0.082	0.08	0.081	0.081	0.079	0.079	0.082	1900-01-01 07:15:00	0.139	0.136	0.128	0.112	0.101	0.102	0.114	0.121	0.131	0.098	0.102	0.08	0.176	0.224	0.258	0.276	0.202	0.365	0.261	0.249	0.283	0.078	0.078	0.081	0.285	0.282	0.281	0.244	0.245	0.246	0.294	0.347	0.297	0.077	0.079
1900-01-01 07:30:00	36.9	0.083	0.078	0.081	0.081	0.081	0.082	0.08	0.081	0.081	0.079	0.079	0.082	1900-01-01 07:30:00	0.138	0.136	0.128	0.112	0.099	0.101	0.11	0.119	0.13	0.1	0.102	0.08	0.18	0.233	0.256	0.221	0.216	0.358	0.264	0.236	0.292	0.078	0.078	0.081	0.285	0.283	0.281	0.243	0.244	0.246	0.294	0.346	0.296	0.077	0.079
1900-01-01 07:45:00	36.9	0.084	0.079	0.081	0.081	0.081	0.082	0.08	0.081	0.081	0.079	0.079	0.082	1900-01-01 07:45:00	0.138	0.135	0.128	0.11	0.098	0.098	0.107	0.118	0.129	0.101	0.101	0.08	0.179	0.238	0.265	0.221	0.303	0.354	0.271	0.246	0.287	0.078	0.078	0.081	0.286	0.283	0.282	0.243	0.244	0.246	0.294	0.346	0.296	0.078	0.079
1900-01-01 08:00:00	37	0.083	0.079	0.081	0.081	0.081	0.082	0.081	0.081	0.081	0.079	0.079	0.082	1900-01-01 08:00:00	0.138	0.134	0.127	0.109	0.096	0.096	0.106	0.117	0.129	0.103	0.101	0.08	0.18	0.233	0.264	0.22	0.206	0.371	0.262	0.245	0.272	0.078	0.078	0.081	0.286	0.284	0.282	0.242	0.243	0.245	0.293	0.346	0.295	0.078	0.079
1900-01-01 08:15:00	36.9	0.084	0.079	0.081	0.081	0.081	0.082	0.081	0.082	0.081	0.079	0.079	0.082	1900-01-01 08:15:00	0.138	0.134	0.126	0.108	0.095	0.116	0.104	0.116	0.128	0.102	0.1	0.08	0.183	0.243	0.261	0.221	0.203	0.335	0.253	0.244	0.278	0.078	0.078	0.081	0.286	0.284	0.282	0.243	0.243	0.245	0.293	0.346	0.295	0.078	0.079
1900-01-01 08:30:00	36.9	0.083	0.079	0.081	0.081	0.081	0.082	0.08	0.081	0.081	0.079	0.079	0.082	1900-01-01 08:30:00	0.137	0.134	0.125	0.107	0.093	0.093	0.102	0.114	0.127	0.102	0.101	0.08	0.181	0.244	0.266	0.233	0.276	0.371	0.297	0.286	0.282	0.078	0.078	0.081	0.286	0.284	0.282	0.242	0.243	0.244	0.293	0.345	0.295	0.078	0.079
1900-01-01 08:45:00	37	0.084	0.079	0.081	0.081	0.081	0.082	0.08	0.082	0.081	0.079	0.079	0.082	1900-01-01 08:45:00	0.137	0.133	0.125	0.106	0.092	0.091	0.103	0.113	0.127	0.102	0.101	0.08	0.185	0.245	0.264	0.239	0.443	0.385	0.292	0.289	0.274	0.078	0.078	0.081	0.285	0.283	0.282	0.242	0.242	0.244	0.292	0.345	0.294	0.078	0.079
1900-01-01 09:00:00	37	0.084	0.079	0.081	0.081	0.081	0.082	0.081	0.081	0.081	0.079	0.079	0.082	1900-01-01 09:00:00	0.137	0.133	0.124	0.105	0.091	0.09	0.101	0.112	0.126	0.101	0.101	0.08	0.186	0.247	0.273	0.233	0.349	0.351	0.304	0.301	0.254	0.078	0.078	0.081	0.284	0.282	0.282	0.241	0.242	0.244	0.292	0.346	0.294	0.078	0.079
1900-01-01 09:15:00	37	0.084	0.079	0.081	0.081	0.081	0.082	0.08	0.081	0.081	0.079	0.079	0.082	1900-01-01 09:15:00	0.136	0.133	0.123	0.104	0.093	0.089	0.099	0.111	0.125	0.102	0.101	0.08	0.189	0.254	0.269	0.243	0.416	0.397	0.314	0.322	0.254	0.078	0.078	0.081	0.284	0.282	0.281	0.241	0.241	0.244	0.292	0.345	0.294	0.077	0.079
1900-01-01 09:30:00	36.9	0.084	0.079	0.081	0.081	0.081	0.082	0.08	0.082	0.081	0.079	0.079	0.082	1900-01-01 09:30:00	0.136	0.131	0.123	0.103	0.089	0.088	0.097	0.11	0.125	0.101	0.102	0.08	0.188	0.248	0.271	0.22	0.445	0.381	0.314	0.333	0.253	0.078	0.078	0.081	0.283	0.281	0.28	0.241	0.241	0.243	0.291	0.345	0.293	0.077	0.079
1900-01-01 09:45:00	37	0.084	0.079	0.081	0.081	0.081	0.082	0.081	0.081	0.081	0.079	0.079	0.082	1900-01-01 09:45:00	0.136	0.131	0.122	0.102	0.088	0.086	0.096	0.11	0.124	0.1	0.099	0.08	0.186	0.264	0.273	0.218	0.41	0.329	0.314	0.332	0.253	0.078	0.078	0.081	0.283	0.281	0.28	0.241	0.241	0.243	0.291	0.342	0.293	0.078	0.079
1900-01-01 10:00:00	36.9	0.084	0.079	0.081	0.081	0.081	0.082	0.081	0.081	0.081	0.079	0.079	0.082	1900-01-01 10:00:00	0.136	0.131	0.122	0.101	0.086	0.085	0.095	0.108	0.124	0.1	0.099	0.08	0.191	0.263	0.277	0.222	0.464	0.416	0.298	0.293	0.253	0.078	0.078	0.081	0.282	0.28	0.279	0.24	0.241	0.242	0.29	0.344	0.293	0.078	0.079
1900-01-01 10:15:00	36.9	0.084	0.079	0.081	0.081	0.081	0.082	0.08	0.081	0.081	0.079	0.079	0.082	1900-01-01 10:15:00	0.136	0.13	0.121	0.1	0.085	0.084	0.093	0.109	0.123	0.1	0.101	0.08	0.191	0.258	0.281	0.221	0.424	0.291	0.252	0.339	0.253	0.078	0.078	0.081	0.282	0.28	0.278	0.24	0.24	0.242	0.29	0.343	0.293	0.078	0.079
1900-01-01 10:30:00	37	0.084	0.079	0.081	0.081	0.081	0.082	0.081	0.081	0.081	0.079	0.079	0.082	1900-01-01 10:30:00	0.135	0.13	0.12	0.099	0.084	0.083	0.092	0.107	0.122	0.1	0.098	0.08	0.195	0.263	0.278	0.217	0.381	0.38	0.27	0.329	0.252	0.078	0.078	0.081	0.281	0.279	0.278	0.239	0.24	0.242	0.29	0.343	0.292	0.078	0.079
1900-01-01 10:45:00	36.9	0.085	0.079	0.081	0.081	0.081	0.082	0.08	0.082	0.081	0.079	0.079	0.082	1900-01-01 10:45:00	0.135	0.13	0.119	0.098	0.083	0.082	0.091	0.105	0.121	0.101	0.097	0.08	0.197	0.267	0.279	0.234	0.387	0.38	0.293	0.277	0.253	0.078	0.078	0.081	0.28	0.279	0.277	0.239	0.24	0.241	0.289	0.343	0.292	0.077	0.079
1900-01-01 11:00:00	36.9	0.085	0.079	0.081	0.081	0.081	0.082	0.081	0.081	0.081	0.079	0.079	0.082	1900-01-01 11:00:00	0.135	0.13	0.119	0.097	0.082	0.081	0.089	0.104	0.121	0.099	0.095	0.08	0.198	0.268	0.281	0.221	0.305	0.37	0.266	0.309	0.255	0.078	0.078	0.081	0.28	0.278	0.277	0.239	0.239	0.241	0.289	0.343	0.292	0.077	0.079
1900-01-01 11:15:00	36.9	0.085	0.079	0.081	0.081	0.081	0.082	0.081	0.082	0.081	0.079	0.079	0.082	1900-01-01 11:15:00	0.134	0.13	0.118	0.096	0.081	0.08	0.087	0.103	0.119	0.101	0.093	0.08	0.195	0.274	0.282	0.227	0.525	0.354	0.276	0.328	0.255	0.078	0.078	0.081	0.28	0.278	0.277	0.239	0.239	0.241	0.289	0.344	0.291	0.077	0.079
1900-01-01 11:30:00	36.9	0.085	0.079	0.081	0.081	0.081	0.082	0.081	0.081	0.081	0.079	0.079	0.082	1900-01-01 11:30:00	0.134	0.129	0.117	0.094	0.08	0.079	0.086	0.101	0.118	0.1	0.093	0.08	0.198	0.271	0.288	0.235	0.439	0.377	0.258	0.324	0.256	0.078	0.078	0.081	0.279	0.277	0.276	0.238	0.239	0.24	0.288	0.342	0.291	0.078	0.079
1900-01-01 11:45:00	36.9	0.085	0.078	0.081	0.081	0.081	0.082	0.08	0.081	0.081	0.079	0.079	0.082	1900-01-01 11:45:00	0.133	0.128	0.116	0.092	0.079	0.078	0.084	0.099	0.117	0.1	0.091	0.08	0.199	0.274	0.285	0.253	0.445	0.376	0.269	0.303	0.258	0.078	0.078	0.081	0.279	0.277	0.276	0.238	0.238	0.24	0.288	0.341	0.291	0.077	0.079
1900-01-01 12:00:00	36.9	0.085	0.079	0.081	0.081	0.081	0.082	0.081	0.082	0.081	0.079	0.079	0.082	1900-01-01 12:00:00	0.133	0.129	0.116	0.101	0.078	0.078	0.084	0.098	0.116	0.099	0.09	0.08	0.204	0.276	0.28	0.223	0.441	0.377	0.253	0.313	0.287	0.078	0.078	0.081	0.278	0.276	0.275	0.238	0.238	0.24	0.288	0.342	0.29	0.077	0.079
1900-01-01 12:15:00	36.9	0.085	0.079	0.081	0.081	0.081	0.082	0.081	0.081	0.081	0.079	0.079	0.082	1900-01-01 12:15:00	0.133	0.128	0.115	0.09	0.078	0.077	0.082	0.096	0.115	0.1	0.086	0.08	0.201	0.285	0.291	0.225	0.428	0.385	0.279	0.3	0.266	0.078	0.078	0.081	0.278	0.276	0.275	0.237	0.238	0.24	0.287	0.342	0.29	0.078	0.079
1900-01-01 12:30:00	37	0.085	0.079	0.081	0.081	0.081	0.082	0.081	0.081	0.081	0.079	0.079	0.082	1900-01-01 12:30:00	0.133	0.128	0.114	0.089	0.077	0.077	0.082	0.095	0.114	0.1	0.089	0.08	0.207	0.281	0.287	0.215	0.417	0.322	0.27	0.263	0.333	0.078	0.078	0.081	0.278	0.276	0.274	0.237	0.238	0.239	0.287	0.342	0.29	0.077	0.079
1900-01-01 12:45:00	37	0.085	0.079	0.081	0.081	0.081	0.082	0.081	0.081	0.081	0.079	0.079	0.082	1900-01-01 12:45:00	0.133	0.128	0.113	0.088	0.077	0.077	0.081	0.093	0.113	0.101	0.088	0.08	0.207	0.281	0.285	0.216	0.414	0.379	0.234	0.317	0.315	0.078	0.078	0.081	0.277	0.275	0.274	0.237	0.237	0.239	0.287	0.341	0.29	0.078	0.079
1900-01-01 13:00:00	37	0.085	0.079	0.081	0.081	0.081	0.082	0.08	0.081	0.081	0.079	0.079	0.082	1900-01-01 13:00:00	0.133	0.127	0.113	0.086	0.077	0.076	0.08	0.092	0.112	0.103	0.084	0.08	0.206	0.278	0.287	0.227	0.437	0.418	0.216	0.291	0.324	0.078	0.078	0.081	0.277	0.275	0.274	0.236	0.237	0.239	0.286	0.341	0.289	0.078	0.079
1900-01-01 13:15:00	37	0.086	0.079	0.081	0.081	0.081	0.082	0.081	0.081	0.081	0.079	0.079	0.082	1900-01-01 13:15:00	0.133	0.127	0.112	0.085	0.077	0.076	0.08	0.09	0.111	0.102	0.086	0.08	0.21	0.277	0.295	0.226	0.417	0.396	0.216	0.225	0.314	0.078	0.078	0.081	0.276	0.275	0.273	0.236	0.237	0.238	0.286	0.342	0.289	0.077	0.079
1900-01-01 13:30:00	36.9	0.086	0.079	0.081	0.081	0.081	0.082	0.081	0.081	0.081	0.079	0.079	0.082	1900-01-01 13:30:00	0.132	0.127	0.111	0.084	0.076	0.076	0.08	0.089	0.11	0.103	0.086	0.08	0.208	0.282	0.295	0.23	0.423	0.421	0.238	0.283	0.268	0.078	0.078	0.081	0.276	0.274	0.273	0.236	0.237	0.238	0.286	0.341	0.289	0.078	0.079
1900-01-01 13:45:00	37	0.086	0.079	0.081	0.081	0.081	0.082	0.081	0.082	0.081	0.079	0.079	0.082	1900-01-01 13:45:00	0.132	0.127	0.111	0.083	0.076	0.075	0.08	0.088	0.109	0.102	0.083	0.08	0.21	0.287	0.296	0.243	0.425	0.365	0.264	0.312	0.265	0.078	0.078	0.081	0.276	0.274	0.273	0.236	0.236	0.238	0.286	0.341	0.288	0.078	0.079
1900-01-01 14:00:00	36.9	0.086	0.079	0.081	0.081	0.081	0.082	0.08	0.081	0.081	0.079	0.079	0.082	1900-01-01 14:00:00	0.132	0.127	0.11	0.083	0.076	0.075	0.079	0.086	0.108	0.104	0.086	0.08	0.213	0.292	0.297	0.233	0.419	0.295	0.24	0.3	0.267	0.078	0.078	0.081	0.275	0.273	0.272	0.235	0.236	0.237	0.285	0.341	0.288	0.077	0.079
1900-01-01 14:15:00	36.9	0.086	0.079	0.081	0.081	0.081	0.082	0.081	0.081	0.081	0.079	0.079	0.082	1900-01-01 14:15:00	0.132	0.127	0.11	0.082	0.076	0.075	0.079	0.085	0.107	0.104	0.085	0.08	0.213	0.288	0.303	0.259	0.451	0.202	0.261	0.3	0.262	0.078	0.078	0.081	0.275	0.273	0.272	0.235	0.236	0.237	0.285	0.341	0.288	0.078	0.079
1900-01-01 14:30:00	36.9	0.086	0.079	0.081	0.081	0.081	0.082	0.081	0.081	0.081	0.079	0.079	0.082	1900-01-01 14:30:00	0.132	0.126	0.109	0.082	0.075	0.075	0.079	0.084	0.106	0.105	0.086	0.08	0.218	0.29	0.303	0.288	0.421	0.206	0.211	0.288	0.265	0.078	0.078	0.081	0.275	0.273	0.271	0.235	0.235	0.237	0.285	0.34	0.287	0.077	0.079
1900-01-01 14:45:00	36.9	0.086	0.079	0.081	0.081	0.081	0.082	0.081	0.081	0.081	0.079	0.079	0.082	1900-01-01 14:45:00	0.131	0.126	0.108	0.081	0.075	0.075	0.079	0.084	0.105	0.106	0.086	0.08	0.215	0.286	0.302	0.286	0.456	0.205	0.261	0.281	0.263	0.078	0.078	0.081	0.275	0.273	0.271	0.235	0.235	0.237	0.285	0.339	0.287	0.078	0.079
1900-01-01 15:00:00	37	0.086	0.079	0.081	0.081	0.081	0.082	0.081	0.081	0.081	0.079	0.079	0.082	1900-01-01 15:00:00	0.131	0.125	0.107	0.081	0.075	0.075	0.079	0.083	0.105	0.104	0.083	0.08	0.215	0.295	0.309	0.282	0.451	0.229	0.261	0.262	0.25	0.078	0.078	0.081	0.274	0.272	0.271	0.234	0.235	0.236	0.284	0.34	0.287	0.078	0.079
1900-01-01 15:15:00	36.9	0.086	0.079	0.081	0.081	0.081	0.082	0.081	0.081	0.081	0.079	0.079	0.082	1900-01-01 15:15:00	0.131	0.125	0.106	0.08	0.075	0.074	0.078	0.082	0.103	0.105	0.082	0.08	0.217	0.292	0.309	0.292	0.435	0.218	0.254	0.289	0.26	0.078	0.078	0.081	0.274	0.272	0.27	0.234	0.234	0.236	0.284	0.339	0.286	0.077	0.079
1900-01-01 15:30:00	36.9	0.086	0.079	0.081	0.081	0.081	0.082	0.081	0.081	0.08	0.079	0.079	0.082	1900-01-01 15:30:00	0.13	0.125	0.105	0.08	0.075	0.074	0.078	0.081	0.103	0.104	0.084	0.08	0.219	0.308	0.319	0.269	0.448	0.263	0.234	0.288	0.247	0.078	0.078	0.081	0.273	0.271	0.27	0.234	0.234	0.236	0.283	0.338	0.286	0.077	0.079
1900-01-01 15:45:00	37	0.086	0.079	0.081	0.081	0.081	0.082	0.081	0.081	0.081	0.079	0.079	0.082	1900-01-01 15:45:00	0.13	0.125	0.105	0.08	0.075	0.074	0.078	0.081	0.102	0.104	0.082	0.08	0.224	0.308	0.312	0.275	0.462	0.223	0.24	0.231	0.326	0.078	0.078	0.081	0.273	0.271	0.27	0.234	0.234	0.235	0.283	0.338	0.286	0.077	0.079
1900-01-01 16:00:00	36.9	0.086	0.079	0.081	0.081	0.081	0.082	0.08	0.081	0.081	0.079	0.079	0.082	1900-01-01 16:00:00	0.13	0.124	0.104	0.079	0.075	0.074	0.078	0.08	0.101	0.105	0.081	0.08	0.227	0.308	0.305	0.287	0.459	0.223	0.244	0.283	0.294	0.078	0.078	0.081	0.273	0.271	0.27	0.233	0.233	0.235	0.283	0.338	0.286	0.078	0.079
1900-01-01 16:15:00	36.9	0.086	0.079	0.081	0.081	0.081	0.082	0.081	0.081	0.081	0.079	0.079	0.082	1900-01-01 16:15:00	0.13	0.125	0.103	0.079	0.075	0.074	0.078	0.08	0.099	0.104	0.079	0.08	0.221	0.309	0.321	0.282	0.433	0.21	0.228	0.28	0.317	0.078	0.078	0.082	0.273	0.271	0.269	0.233	0.233	0.235	0.283	0.337	0.285	0.078	0.079
1900-01-01 16:30:00	36.9	0.086	0.079	0.081	0.081	0.081	0.082	0.08	0.081	0.081	0.079	0.079	0.082	1900-01-01 16:30:00	0.129	0.123	0.102	0.079	0.075	0.074	0.078	0.079	0.098	0.106	0.078	0.08	0.224	0.312	0.32	0.275	0.444	0.237	0.262	0.288	0.283	0.078	0.078	0.081	0.272	0.271	0.269	0.233	0.233	0.234	0.283	0.336	0.285	0.077	0.079
1900-01-01 16:45:00	36.9	0.086	0.079	0.081	0.081	0.081	0.082	0.081	0.081	0.081	0.079	0.079	0.082	1900-01-01 16:45:00	0.129	0.123	0.101	0.078	0.075	0.074	0.078	0.079	0.097	0.105	0.077	0.08	0.233	0.303	0.322	0.275	0.402	0.244	0.235	0.305	0.302	0.078	0.078	0.081	0.272	0.27	0.269	0.233	0.233	0.235	0.282	0.337	0.285	0.078	0.079
1900-01-01 17:00:00	36.9	0.086	0.079	0.081	0.081	0.081	0.082	0.08	0.081	0.081	0.079	0.079	0.082	1900-01-01 17:00:00	0.129	0.123	0.102	0.078	0.075	0.074	0.077	0.078	0.096	0.103	0.076	0.08	0.233	0.321	0.322	0.27	0.46	0.233	0.247	0.264	0.287	0.078	0.078	0.082	0.272	0.27	0.269	0.232	0.233	0.234	0.282	0.336	0.284	0.078	0.079
1900-01-01 17:15:00	37	0.086	0.078	0.081	0.081	0.081	0.082	0.08	0.081	0.08	0.079	0.079	0.081	1900-01-01 17:15:00	0.129	0.122	0.099	0.077	0.075	0.074	0.077	0.078	0.095	0.106	0.077	0.08	0.239	0.311	0.331	0.268	0.408	0.215	0.274	0.31	0.248	0.078	0.078	0.081	0.271	0.269	0.268	0.232	0.232	0.234	0.281	0.337	0.284	0.078	0.079
1900-01-01 17:30:00	37	0.087	0.078	0.081	0.081	0.081	0.082	0.08	0.081	0.081	0.079	0.079	0.082	1900-01-01 17:30:00	0.128	0.121	0.098	0.077	0.075	0.074	0.077	0.078	0.094	0.106	0.079	0.08	0.236	0.334	0.329	0.267	0.404	0.225	0.262	0.293	0.272	0.078	0.078	0.081	0.271	0.269	0.268	0.232	0.232	0.234	0.281	0.337	0.284	0.077	0.079
1900-01-01 17:45:00	36.9	0.087	0.079	0.081	0.081	0.081	0.082	0.081	0.081	0.081	0.079	0.079	0.082	1900-01-01 17:45:00	0.128	0.122	0.097	0.077	0.075	0.074	0.078	0.078	0.093	0.103	0.079	0.08	0.229	0.335	0.328	0.282	0.422	0.256	0.273	0.313	0.254	0.078	0.078	0.081	0.271	0.269	0.267	0.231	0.232	0.233	0.281	0.335	0.284	0.077	0.079
1900-01-01 18:00:00	36.9	0.087	0.079	0.081	0.081	0.081	0.082	0.08	0.081	0.081	0.079	0.079	0.082	1900-01-01 18:00:00	0.128	0.122	0.096	0.077	0.075	0.074	0.078	0.077	0.092	0.105	0.08	0.08	0.236	0.337	0.331	0.267	0.404	0.26	0.213	0.249	0.246	0.078	0.078	0.081	0.271	0.269	0.267	0.231	0.232	0.233	0.281	0.335	0.283	0.077	0.079
1900-01-01 18:15:00	36.9	0.087	0.079	0.081	0.081	0.081	0.082	0.08	0.081	0.081	0.079	0.079	0.082	1900-01-01 18:15:00	0.128	0.121	0.097	0.076	0.075	0.073	0.078	0.077	0.091	0.111	0.081	0.08	0.234	0.325	0.336	0.274	0.446	0.248	0.266	0.225	0.258	0.078	0.078	0.081	0.27	0.268	0.267	0.231	0.231	0.233	0.28	0.336	0.283	0.078	0.079
1900-01-01 18:30:00	36.9	0.088	0.079	0.081	0.081	0.081	0.082	0.081	0.081	0.081	0.079	0.079	0.082	1900-01-01 18:30:00	0.127	0.121	0.095	0.076	0.074	0.073	0.078	0.076	0.09	0.103	0.087	0.08	0.242	0.343	0.337	0.268	0.411	0.252	0.213	0.27	0.258	0.078	0.078	0.081	0.27	0.268	0.266	0.231	0.231	0.233	0.28	0.335	0.283	0.077	0.079
1900-01-01 18:45:00	36.9	0.088	0.079	0.081	0.081	0.081	0.082	0.08	0.081	0.081	0.079	0.079	0.082	1900-01-01 18:45:00	0.127	0.121	0.093	0.076	0.074	0.073	0.078	0.076	0.089	0.105	0.09	0.08	0.25	0.341	0.337	0.271	0.432	0.245	0.236	0.259	0.26	0.078	0.078	0.082	0.27	0.268	0.266	0.231	0.231	0.232	0.28	0.335	0.283	0.078	0.079
1900-01-01 19:00:00	36.9	0.089	0.079	0.081	0.081	0.081	0.082	0.081	0.081	0.081	0.079	0.079	0.082	1900-01-01 19:00:00	0.127	0.12	0.092	0.076	0.074	0.073	0.078	0.076	0.088	0.107	0.088	0.08	0.247	0.337	0.338	0.273	0.463	0.32	0.264	0.228	0.25	0.078	0.078	0.082	0.27	0.268	0.266	0.231	0.231	0.232	0.28	0.336	0.283	0.078	0.079
1900-01-01 19:15:00	36.9	0.088	0.079	0.081	0.081	0.081	0.082	0.08	0.081	0.081	0.079	0.079	0.082	1900-01-01 19:15:00	0.126	0.117	0.091	0.076	0.074	0.073	0.077	0.076	0.087	0.106	0.087	0.08	0.248	0.341	0.34	0.27	0.422	0.27	0.223	0.278	0.263	0.078	0.078	0.082	0.269	0.267	0.266	0.23	0.23	0.231	0.279	0.334	0.282	0.078	0.079
1900-01-01 19:30:00	37	0.089	0.079	0.081	0.081	0.081	0.082	0.081	0.081	0.081	0.079	0.079	0.082	1900-01-01 19:30:00	0.126	0.118	0.09	0.076	0.073	0.074	0.078	0.076	0.087	0.102	0.086	0.08	0.251	0.341	0.349	0.27	0.419	0.24	0.273	0.302	0.268	0.078	0.078	0.081	0.269	0.267	0.265	0.23	0.23	0.231	0.279	0.333	0.282	0.077	0.079
1900-01-01 19:45:00	37	0.09	0.079	0.081	0.081	0.081	0.082	0.08	0.081	0.081	0.079	0.079	0.082	1900-01-01 19:45:00	0.126	0.118	0.089	0.076	0.074	0.074	0.078	0.076	0.086	0.103	0.086	0.08	0.253	0.358	0.352	0.267	0.475	0.236	0.27	0.308	0.255	0.078	0.078	0.081	0.269	0.267	0.265	0.23	0.23	0.231	0.279	0.334	0.282	0.078	0.079
1900-01-01 20:00:00	37	0.091	0.079	0.081	0.081	0.081	0.082	0.08	0.081	0.081	0.079	0.079	0.082	1900-01-01 20:00:00	0.125	0.117	0.087	0.075	0.074	0.073	0.078	0.075	0.085	0.1	0.085	0.08	0.255	0.326	0.351	0.269	0.458	0.293	0.263	0.224	0.251	0.078	0.078	0.081	0.268	0.266	0.265	0.229	0.229	0.231	0.279	0.331	0.281	0.077	0.079
1900-01-01 20:15:00	37	0.091	0.079	0.081	0.081	0.081	0.082	0.08	0.081	0.08	0.079	0.079	0.081	1900-01-01 20:15:00	0.125	0.116	0.086	0.075	0.074	0.074	0.077	0.075	0.084	0.109	0.084	0.08	0.256	0.343	0.357	0.267	0.489	0.34	0.237	0.239	0.247	0.078	0.078	0.081	0.268	0.266	0.265	0.229	0.229	0.231	0.278	0.332	0.281	0.077	0.079
1900-01-01 20:30:00	36.9	0.092	0.079	0.081	0.081	0.081	0.082	0.081	0.081	0.081	0.079	0.079	0.082	1900-01-01 20:30:00	0.125	0.115	0.085	0.075	0.074	0.074	0.078	0.075	0.084	0.105	0.084	0.08	0.261	0.355	0.36	0.269	0.425	0.372	0.26	0.283	0.255	0.078	0.078	0.081	0.268	0.266	0.264	0.229	0.229	0.23	0.278	0.33	0.281	0.077	0.079
1900-01-01 20:45:00	37	0.092	0.079	0.081	0.081	0.081	0.082	0.08	0.081	0.08	0.079	0.079	0.082	1900-01-01 20:45:00	0.124	0.115	0.084	0.075	0.074	0.073	0.078	0.075	0.083	0.106	0.083	0.08	0.256	0.344	0.367	0.268	0.4	0.364	0.242	0.308	0.257	0.078	0.078	0.081	0.268	0.266	0.264	0.229	0.229	0.23	0.278	0.332	0.281	0.077	0.079
1900-01-01 21:00:00	37	0.092	0.079	0.081	0.081	0.081	0.082	0.081	0.081	0.081	0.079	0.079	0.082	1900-01-01 21:00:00	0.124	0.114	0.083	0.075	0.073	0.074	0.078	0.075	0.083	0.103	0.083	0.08	0.261	0.345	0.371	0.266	0.428	0.333	0.208	0.222	0.252	0.078	0.078	0.081	0.268	0.266	0.264	0.229	0.229	0.23	0.278	0.331	0.28	0.077	0.079
1900-01-01 21:15:00	37	0.092	0.079	0.081	0.081	0.081	0.082	0.081	0.081	0.081	0.079	0.079	0.082	1900-01-01 21:15:00	0.124	0.116	0.083	0.075	0.073	0.074	0.078	0.074	0.082	0.098	0.083	0.08	0.27	0.358	0.358	0.264	0.476	0.356	0.24	0.242	0.249	0.078	0.078	0.081	0.267	0.265	0.264	0.228	0.229	0.229	0.277	0.331	0.28	0.078	0.079
1900-01-01 21:30:00	36.9	0.092	0.079	0.081	0.081	0.081	0.082	0.08	0.081	0.081	0.079	0.079	0.082	1900-01-01 21:30:00	0.124	0.115	0.082	0.075	0.073	0.073	0.078	0.076	0.082	0.105	0.082	0.08	0.266	0.359	0.368	0.269	0.431	0.361	0.209	0.304	0.254	0.078	0.078	0.081	0.267	0.265	0.263	0.228	0.228	0.229	0.277	0.332	0.28	0.077	0.079
1900-01-01 21:45:00	36.9	0.093	0.079	0.081	0.081	0.081	0.082	0.081	0.081	0.081	0.079	0.079	0.082	1900-01-01 21:45:00	0.124	0.113	0.082	0.076	0.073	0.073	0.078	0.074	0.081	0.093	0.082	0.08	0.27	0.369	0.372	0.268	0.42	0.373	0.273	0.253	0.265	0.078	0.078	0.081	0.267	0.265	0.263	0.228	0.228	0.229	0.277	0.331	0.28	0.078	0.079
1900-01-01 22:00:00	37	0.093	0.079	0.081	0.081	0.081	0.082	0.08	0.081	0.081	0.079	0.079	0.082	1900-01-01 22:00:00	0.124	0.114	0.081	0.073	0.073	0.073	0.078	0.075	0.081	0.094	0.082	0.08	0.279	0.357	0.364	0.265	0.442	0.339	0.209	0.226	0.304	0.078	0.078	0.081	0.266	0.264	0.263	0.228	0.227	0.229	0.277	0.331	0.279	0.077	0.079
1900-01-01 22:15:00	37	0.092	0.079	0.081	0.081	0.081	0.082	0.081	0.081	0.081	0.079	0.079	0.082	1900-01-01 22:15:00	0.123	0.112	0.081	0.073	0.073	0.073	0.077	0.076	0.08	0.098	0.082	0.08	0.28	0.385	0.388	0.252	0.426	0.347	0.221	0.282	0.285	0.078	0.078	0.081	0.266	0.264	0.263	0.227	0.227	0.229	0.276	0.329	0.279	0.077	0.079
1900-01-01 22:30:00	36.9	0.093	0.079	0.081	0.081	0.081	0.082	0.081	0.081	0.081	0.079	0.079	0.082	1900-01-01 22:30:00	0.123	0.112	0.08	0.074	0.073	0.073	0.078	0.076	0.08	0.102	0.081	0.08	0.274	0.348	0.388	0.265	0.443	0.343	0.203	0.293	0.32	0.078	0.078	0.081	0.266	0.264	0.262	0.227	0.227	0.228	0.276	0.33	0.279	0.077	0.079
1900-01-01 22:45:00	36.9	0.093	0.079	0.081	0.081	0.081	0.082	0.081	0.081	0.081	0.079	0.079	0.082	1900-01-01 22:45:00	0.123	0.113	0.08	0.075	0.073	0.073	0.078	0.074	0.08	0.094	0.081	0.08	0.281	0.364	0.38	0.266	0.501	0.337	0.257	0.281	0.273	0.078	0.078	0.082	0.266	0.264	0.262	0.227	0.227	0.228	0.276	0.331	0.279	0.078	0.079
1900-01-01 23:00:00	36.9	0.093	0.079	0.081	0.081	0.081	0.082	0.081	0.081	0.081	0.079	0.079	0.082	1900-01-01 23:00:00	0.123	0.111	0.08	0.075	0.073	0.073	0.078	0.073	0.08	0.096	0.081	0.08	0.285	0.366	0.381	0.254	0.431	0.339	0.235	0.293	0.272	0.078	0.078	0.082	0.266	0.264	0.262	0.227	0.227	0.228	0.276	0.331	0.279	0.078	0.079
1900-01-01 23:15:00	36.9	0.093	0.079	0.081	0.081	0.081	0.082	0.081	0.081	0.08	0.079	0.079	0.082	1900-01-01 23:15:00	0.123	0.11	0.079	0.075	0.073	0.073	0.078	0.072	0.08	0.088	0.081	0.08	0.278	0.356	0.379	0.267	0.431	0.365	0.225	0.259	0.26	0.078	0.078	0.081	0.265	0.263	0.262	0.227	0.227	0.228	0.275	0.33	0.278	0.077	0.079
1900-01-01 23:30:00	36.9	0.093	0.079	0.081	0.081	0.081	0.082	0.081	0.081	0.081	0.079	0.079	0.082	1900-01-01 23:30:00	0.123	0.111	0.079	0.075	0.073	0.073	0.077	0.073	0.08	0.097	0.081	0.08	0.288	0.382	0.392	0.26	0.411	0.357	0.215	0.255	0.27	0.078	0.078	0.081	0.265	0.263	0.262	0.226	0.226	0.227	0.275	0.33	0.278	0.077	0.079
1900-01-01 23:45:00	36.9	0.093	0.079	0.081	0.081	0.081	0.082	0.081	0.081	0.081	0.079	0.079	0.082	1900-01-01 23:45:00	0.122	0.109	0.078	0.074	0.073	0.073	0.077	0.073	0.079	0.097	0.081	0.08	0.279	0.367	0.398	0.26	0.402	0.358	0.217	0.251	0.251	0.078	0.078	0.081	0.265	0.263	0.261	0.226	0.226	0.227	0.275	0.329	0.278	0.077	0.079
1900-01-02	37	0.093	0.079	0.081	0.081	0.081	0.082	0.08	0.081	0.081	0.079	0.079	0.081	1900-01-02	0.122	0.109	0.078	0.074	0.073	0.073	0.077	0.073	0.079	0.088	0.08	0.08	0.29	0.372	0.376	0.271	0.46	0.366	0.263	0.287	0.259	0.078	0.078	0.081	0.265	0.263	0.261	0.226	0.226	0.227	0.275	0.328	0.277	0.077	0.079
Results																			adenosine
	1	2	3	4	5	6	7	8	9	10	11	12						ydhC	add	B25113									ydhC	add	B25113
A	-0.067	-0.067	0	-0.067	0.067	-0.067	-0.067	-0.067	-0.067	-0.067	0	-0.067	Max	V	[630]		1899-12-31	0.0943333	0.093	0.0936667								1899-12-31	0.0946667	0.0956667	0.0936667
	1	1	1	1	1	1	1	1	1	1	1	1	R-Squared	[630]			1899-12-31 00:15:00	0.0943333	0.093	0.094							0.346	1899-12-31 00:15:00	0.0956667	0.096	0.0946667
	1899-12-31 00:07:30	1899-12-31 05:07:30	1899-12-31 00:07:30	1899-12-31 01:52:30	1899-12-31 01:07:30	1899-12-31 00:07:30	1899-12-31 08:52:30	1899-12-31 03:22:30	1900-01-01 15:22:30	1899-12-31 00:37:30	1899-12-31 00:07:30	1900-01-01 17:07:30	t	at	Max	V	1899-12-31 00:30:00	0.0946667	0.0936667	0.0943333								1899-12-31 00:30:00	0.0963333	0.097	0.0956667
	1899-12-31	1899-12-31 05:00:00	?????	1899-12-31 01:45:00	1899-12-31 01:00:00	1899-12-31	1899-12-31 08:45:00	1899-12-31 03:15:00	1900-01-01 15:15:00	1899-12-31 00:30:00	?????	1900-01-01 17:00:00	Lagtime	[630]			1899-12-31 00:45:00	0.095	0.0943333	0.095								1899-12-31 00:45:00	0.0976667	0.099	0.0966667
B	0.2	0.2	-0.2	0.2	-0.733	0.267	-1.533	0.333	0.333	0.333	-0.8	0.4	Max	V	[630]		1899-12-31 01:00:00	0.0956667	0.095	0.0953333								1899-12-31 01:00:00	0.0983333	0.1	0.098
	1	1	1	1	1	1	1	1	1	1	1	1	R-Squared	[630]			1899-12-31 01:15:00	0.0966667	0.096	0.096								1899-12-31 01:15:00	0.0993333	0.101	0.099
	1900-01-01 09:52:30	1899-12-31 17:37:30	1900-01-01 19:07:30	1899-12-31 17:07:30	1900-01-01 12:07:30	1899-12-31 10:37:30	1900-01-01 08:22:30	1899-12-31 11:22:30	1899-12-31 11:07:30	1899-12-31 10:52:30	1900-01-01 21:37:30	1900-01-01 18:22:30	t	at	Max	V	1899-12-31 01:30:00	0.097	0.097	0.097								1899-12-31 01:30:00	0.100667	0.102667	0.100333
	1900-01-01 09:20:00	1899-12-31 12:20:00	1900-01-01 21:10:00	1899-12-31 12:20:00	1900-01-01 12:10:55	1899-12-31 07:03:45	1900-01-01 08:30:00	1899-12-31 07:54:00	1899-12-31 07:42:00	1899-12-31 07:39:00	1900-01-01 22:03:45	1900-01-01 18:05:00	Lagtime	[630]			1899-12-31 01:45:00	0.0976667	0.0973333	0.0973333								1899-12-31 01:45:00	0.101667	0.104	0.102
C	0.067	0.733	-2.467	1.6	-4	-16.667	-8.333	4.267	-5.733	5.267	0.067	0.067	Max	V	[630]		1899-12-31 02:00:00	0.0983333	0.0983333	0.0983333								1899-12-31 02:00:00	0.103667	0.105333	0.103333
	1	1	1	1	1	1	1	1	1	1	1	1	R-Squared	[630]			1899-12-31 02:15:00	0.0996667	0.0993333	0.0993333								1899-12-31 02:15:00	0.104667	0.106333	0.105
	1899-12-31 02:07:30	1900-01-01 23:52:30	1900-01-01 22:22:30	1900-01-01 22:07:30	1899-12-31 23:52:30	1900-01-01 06:22:30	1900-01-01 10:07:30	1900-01-01 21:37:30	1900-01-01 20:52:30	1900-01-01 15:37:30	1899-12-31 10:52:30	1899-12-31 05:37:30	t	at	Max	V	1899-12-31 02:30:00	0.100667	0.1	0.100333								1899-12-31 02:30:00	0.106667	0.107333	0.106
	1899-12-31 02:00:00	1900-01-01 19:35:27	?????	1900-01-01 19:11:15	1900-01-01 00:36:15	1900-01-01 06:38:02	1900-01-01 10:38:02	1900-01-01 21:03:03	1900-01-01 21:22:20	1900-01-01 15:00:46	1899-12-31 10:45:00	1899-12-31 05:30:00	Lagtime	[630]			1899-12-31 02:45:00	0.101333	0.100667	0.101								1899-12-31 02:45:00	0.106667	0.108667	0.107333
D	0.067	0.2	0.2	0.2	0.267	0.267	0.267	0.333	0.733	0.333	0.067	0.067	Max	V	[630]		1899-12-31 03:00:00	0.102	0.101	0.102								1899-12-31 03:00:00	0.108	0.110667	0.109
	1	1	1	1	1	1	1	1	1	1	1	1	R-Squared	[630]			1899-12-31 03:15:00	0.102667	0.101667	0.102333								1899-12-31 03:15:00	0.109667	0.112	0.111
	1899-12-31 02:22:30	1899-12-31 15:07:30	1899-12-31 15:07:30	1899-12-31 05:52:30	1899-12-31 09:52:30	1899-12-31 08:52:30	1899-12-31 09:52:30	1899-12-31 09:37:30	1899-12-31 00:22:30	1899-12-31 09:52:30	1900-01-01 00:37:30	1899-12-31 05:07:30	t	at	Max	V	1899-12-31 03:30:00	0.103	0.102333	0.103								1899-12-31 03:30:00	0.111667	0.113	0.112333
	1899-12-31 02:15:00	1899-12-31 06:40:00	1899-12-31 06:50:00	1899-12-31 03:10:00	1899-12-31 04:45:00	1899-12-31 04:41:15	1899-12-31 04:45:00	1899-12-31 05:09:00	1899-12-31 00:19:05	1899-12-31 05:09:00	1900-01-01 00:30:00	1899-12-31 05:00:00	Lagtime	[630]			1899-12-31 03:45:00	0.104	0.103333	0.104								1899-12-31 03:45:00	0.112667	0.114	0.114
E	0.2	-1.067	1.933	-0.6	-1.2	-0.2	0.2	0.133	0.133	0.133	0.067	0.333	Max	V	[630]		1899-12-31 04:00:00	0.104667	0.104667	0.105								1899-12-31 04:00:00	0.113667	0.115333	0.115333
	1	1	1	1	1	1	1	1	1	1	1	1	R-Squared	[630]			1899-12-31 04:15:00	0.105667	0.105333	0.106333								1899-12-31 04:15:00	0.115	0.117	0.117333
	1900-01-01 22:07:30	1900-01-01 23:22:30	1900-01-01 22:52:30	1900-01-01 18:07:30	1900-01-01 22:22:30	1900-01-01 17:52:30	1900-01-01 11:22:30	1899-12-31 08:22:30	1899-12-31 02:22:30	1899-12-31 02:22:30	1900-01-01 12:37:30	1900-01-01 20:52:30	t	at	Max	V	1899-12-31 04:30:00	0.106333	0.106333	0.107333								1899-12-31 04:30:00	0.116	0.118	0.118667
	1900-01-01 21:35:00	?????	1900-01-01 22:28:27	1900-01-01 19:06:40	1900-01-01 22:56:40	1900-01-01 19:55:00	1900-01-01 09:05:00	1899-12-31 05:00:00	1899-12-31 01:37:30	1899-12-31 01:37:30	1900-01-01 12:30:00	1900-01-01 20:42:00	Lagtime	[630]			1899-12-31 04:45:00	0.106667	0.107333	0.108								1899-12-31 04:45:00	0.117333	0.119333	0.120333
F	0.067	0.067	-0.067	0.067	0.133	0.067	0.133	-0.067	-0.067	0.067	0.067	0.067	Max	V	[630]		1899-12-31 05:00:00	0.107333	0.108333	0.108667								1899-12-31 05:00:00	0.118667	0.121	0.122333
	1	1	1	1	1	1	1	1	1	1	1	1	R-Squared	[630]			1899-12-31 05:15:00	0.108333	0.109333	0.109667								1899-12-31 05:15:00	0.119	0.122333	0.124
	1899-12-31 00:22:30	1899-12-31 00:07:30	1899-12-31 05:07:30	1899-12-31 00:07:30	1899-12-31 01:07:30	1899-12-31 00:07:30	1899-12-31 01:07:30	1899-12-31 03:37:30	1899-12-31 03:37:30	1899-12-31 00:07:30	1899-12-31 01:07:30	1899-12-31 05:07:30	t	at	Max	V	1899-12-31 05:30:00	0.109333	0.110333	0.111								1899-12-31 05:30:00	0.119667	0.123333	0.125333
	1899-12-31 00:15:00	1899-12-31	1899-12-31 08:00:00	1899-12-31	1899-12-31 00:37:30	1899-12-31	1899-12-31 00:37:30	1899-12-31 06:30:00	1899-12-31 06:30:00	1899-12-31	1899-12-31 01:00:00	1899-12-31 05:00:00	Lagtime	[630]			1899-12-31 05:45:00	0.110333	0.111333	0.112								1899-12-31 05:45:00	0.120333	0.124333	0.126333
G	0.067	0.067	-0.067	-0.067	0.133	0.133	0.133	0.133	0.133	-0.067	0.067	8.267	Max	V	[630]		1899-12-31 06:00:00	0.111333	0.112333	0.113333								1899-12-31 06:00:00	0.120667	0.125333	0.128
	1	1	1	1	1	1	1	1	1	1	1	1	R-Squared	[630]			1899-12-31 06:15:00	0.112333	0.113667	0.114667								1899-12-31 06:15:00	0.121667	0.126	0.129
	1899-12-31 00:07:30	1899-12-31 00:07:30	1900-01-01 14:22:30	1900-01-01 11:37:30	1899-12-31 00:52:30	1899-12-31 01:07:30	1899-12-31 00:37:30	1899-12-31 00:52:30	1899-12-31 01:07:30	1900-01-01 09:52:30	1899-12-31 10:22:30	1899-12-31 04:37:30	t	at	Max	V	1899-12-31 06:30:00	0.113333	0.115333	0.115667								1899-12-31 06:30:00	0.121667	0.127	0.130667
	1899-12-31	1899-12-31	1900-01-01 17:30:00	1900-01-01 14:45:00	1899-12-31 00:22:30	1899-12-31 00:30:00	1899-12-31 00:15:00	1899-12-31 00:30:00	1899-12-31 00:37:30	1900-01-01 12:30:00	1899-12-31 10:15:00	1899-12-31 04:29:53	Lagtime	[630]			1899-12-31 06:45:00	0.114	0.116333	0.117333								1899-12-31 06:45:00	0.122667	0.128	0.132
H	0.067	-0.067	-0.067	-0.067	-0.067	0	0.067	0.067	0	0.067	0.067	0.133	Max	V	[630]		1899-12-31 07:00:00	0.114333	0.117333	0.118333								1899-12-31 07:00:00	0.123	0.129	0.133
	1	1	1	1	1	1	1	1	1	1	1	1	R-Squared	[630]			1899-12-31 07:15:00	0.115333	0.119	0.119667								1899-12-31 07:15:00	0.123667	0.13	0.134333
	1899-12-31 17:52:30	1899-12-31 03:07:30	1900-01-01 22:07:30	1899-12-31 04:22:30	1899-12-31 01:37:30	1899-12-31 00:07:30	1899-12-31 02:22:30	1899-12-31 00:07:30	1899-12-31 00:07:30	1899-12-31 00:07:30	1899-12-31 01:07:30	1899-12-31 09:52:30	t	at	Max	V	1899-12-31 07:30:00	0.116	0.120333	0.121								1899-12-31 07:30:00	0.124333	0.131	0.136
	1899-12-31 17:45:00	1899-12-31 03:00:00	1900-01-01 22:15:00	1899-12-31 04:15:00	1899-12-31 01:30:00	?????	1899-12-31 02:15:00	1899-12-31	?????	1899-12-31	1899-12-31 01:00:00	1899-12-31 09:45:00	Lagtime	[630]			1899-12-31 07:45:00	0.116667	0.122	0.123								1899-12-31 07:45:00	0.124667	0.132	0.137333
																	1899-12-31 08:00:00	0.117667	0.123333	0.124667								1899-12-31 08:00:00	0.125667	0.133333	0.138667
																	1899-12-31 08:15:00	0.118667	0.125333	0.126								1899-12-31 08:15:00	0.126	0.134	0.14
																	1899-12-31 08:30:00	0.119667	0.127333	0.128								1899-12-31 08:30:00	0.126667	0.135	0.141333
																	1899-12-31 08:45:00	0.120667	0.129	0.13								1899-12-31 08:45:00	0.127667	0.136333	0.143
																	1899-12-31 09:00:00	0.121333	0.131333	0.132333								1899-12-31 09:00:00	0.128	0.137333	0.144
																	1899-12-31 09:15:00	0.122667	0.134	0.135								1899-12-31 09:15:00	0.129	0.138333	0.145667
																	1899-12-31 09:30:00	0.123	0.136667	0.137333								1899-12-31 09:30:00	0.129	0.139667	0.146667
																	1899-12-31 09:45:00	0.124	0.139667	0.14								1899-12-31 09:45:00	0.129667	0.140333	0.148
																	1899-12-31 10:00:00	0.125	0.142333	0.143667								1899-12-31 10:00:00	0.130333	0.141667	0.149667
																	1899-12-31 10:15:00	0.126	0.145333	0.147								1899-12-31 10:15:00	0.130667	0.142	0.151
																	1899-12-31 10:30:00	0.127	0.149333	0.150667								1899-12-31 10:30:00	0.131333	0.143667	0.152333
																	1899-12-31 10:45:00	0.128	0.153	0.154667								1899-12-31 10:45:00	0.131667	0.144667	0.153667
																	1899-12-31 11:00:00	0.128667	0.156	0.159								1899-12-31 11:00:00	0.132333	0.145667	0.155333
																	1899-12-31 11:15:00	0.13	0.159333	0.163333								1899-12-31 11:15:00	0.132667	0.146667	0.156333
																	1899-12-31 11:30:00	0.130667	0.161	0.168333								1899-12-31 11:30:00	0.133	0.147333	0.157667
																	1899-12-31 11:45:00	0.131333	0.161333	0.172667								1899-12-31 11:45:00	0.133667	0.148667	0.159333
																	1899-12-31 12:00:00	0.132	0.161667	0.174667								1899-12-31 12:00:00	0.133667	0.149667	0.160667
																	1899-12-31 12:15:00	0.133	0.162	0.175667								1899-12-31 12:15:00	0.134333	0.150667	0.162
																	1899-12-31 12:30:00	0.134	0.162667	0.177								1899-12-31 12:30:00	0.135	0.152	0.163667
																	1899-12-31 12:45:00	0.134333	0.163333	0.178667								1899-12-31 12:45:00	0.135333	0.153333	0.165333
																	1899-12-31 13:00:00	0.135	0.163333	0.179667								1899-12-31 13:00:00	0.136	0.154667	0.167
																	1899-12-31 13:15:00	0.135667	0.163667	0.181667								1899-12-31 13:15:00	0.136333	0.156333	0.169333
																	1899-12-31 13:30:00	0.136667	0.165333	0.181333								1899-12-31 13:30:00	0.136667	0.159	0.171667
																	1899-12-31 13:45:00	0.137667	0.165667	0.18								1899-12-31 13:45:00	0.137	0.162	0.176667
																	1899-12-31 14:00:00	0.138667	0.164333	0.178333								1899-12-31 14:00:00	0.137667	0.166333	0.185
																	1899-12-31 14:15:00	0.139667	0.162667	0.177								1899-12-31 14:15:00	0.137667	0.172667	0.193333
																	1899-12-31 14:30:00	0.140333	0.161667	0.175333								1899-12-31 14:30:00	0.138333	0.179	0.197667
																	1899-12-31 14:45:00	0.141667	0.160333	0.174333								1899-12-31 14:45:00	0.138667	0.19	0.205667
																	1899-12-31 15:00:00	0.142667	0.159667	0.173333								1899-12-31 15:00:00	0.139333	0.204	0.210667
																	1899-12-31 15:15:00	0.143667	0.158333	0.172333								1899-12-31 15:15:00	0.139667	0.218333	0.217333
																	1899-12-31 15:30:00	0.144667	0.157667	0.171667								1899-12-31 15:30:00	0.14	0.224333	0.222
																	1899-12-31 15:45:00	0.145667	0.156667	0.170667								1899-12-31 15:45:00	0.140333	0.240333	0.223667
																	1899-12-31 16:00:00	0.146667	0.155667	0.169667								1899-12-31 16:00:00	0.140667	0.246667	0.233333
																	1899-12-31 16:15:00	0.148667	0.154667	0.168667								1899-12-31 16:15:00	0.141	0.252667	0.236333
																	1899-12-31 16:30:00											1899-12-31 16:30:00	0.141667	0.258	0.235333
																	1899-12-31 16:45:00											1899-12-31 16:45:00	0.142333	0.264667	0.241333
																												1899-12-31 17:45:00	0.142333	0.264667	0.246667
																												1899-12-31 18:45:00	0.142667	0.274	0.252667
																												1899-12-31 19:45:00	0.143	0.273667	0.258667
																												1899-12-31 20:45:00	0.143333	0.274333	0.265
																												1899-12-31 21:45:00	0.144	0.283	0.265667
																												1899-12-31 22:45:00	0.144333	0.282	0.262667
																												1899-12-31 23:45:00	0.144667	0.286667	0.268
																												1900-01-01 00:45:00
[truncated: 49 more columns]
