# Supplementary material for: Identification of a transcription factor, PunR, that regulates the purine and purine nucleoside transporter punC in E. coli
Source: Commun Biol. 2021 Aug 19;4:991. doi: 10.1038/s42003-021-02516-0 (PMC8376909; doi:10.1038/s42003-021-02516-0)
Supplement: Supplementary file 4 — Supplementary Data 2. [file 42003_2021_2516_MOESM4_ESM.xlsx]

## Sheet: ade_vs_ctrl
	baseMean	log2FoldChange	lfcSE	stat	pvalue	padj
b0014	2567.42	-1.24536	0.268339	-4.64098	3.46769e-06	7.22984e-05
b0015	303.038	-1.04959	0.338789	-3.09806	0.00194794	0.0114525
b0023	1160.3	1.3997	0.406046	3.44713	0.000566573	0.00449322
b0032	1483.5	-1.21468	0.339846	-3.57422	0.000351273	0.00307732
b0033	3752.63	-1.48891	0.395064	-3.76879	0.00016404	0.00167011
b0039	54.163	1.58978	0.447544	3.55224	0.000381971	0.00327764
b0048	160.474	1.05623	0.38855	2.7184	0.00655985	0.029665
b0049	98.1858	-1.28751	0.412086	-3.12436	0.0017819	0.0107399
b0059	282.502	-1.3581	0.279457	-4.85977	1.1752e-06	2.91249e-05
b0065	95.877	2.17971	0.350896	6.21183	5.23706e-10	3.0693e-08
b0069	52.2218	-1.71221	0.429013	-3.99104	6.57852e-05	0.000804588
b0081	265.39	1.70674	0.330301	5.16724	2.37582e-07	7.04701e-06
b0089	517.867	1.49637	0.241851	6.18715	6.12602e-10	3.49647e-08
b0094	959.232	1.50616	0.277635	5.42497	5.79648e-08	2.20559e-06
b0096	2528.89	1.34062	0.337219	3.97553	7.02233e-05	0.000841122
b0118	5053.79	-1.5624	0.336681	-4.64061	3.47385e-06	7.22984e-05
b0127	126.96	-1.22121	0.364728	-3.34828	0.000813147	0.00599437
b0131	375.395	1.17635	0.270069	4.35576	1.32609e-05	0.000220068
b0139	25.8854	1.89223	0.511951	3.69611	0.000218927	0.00214207
b0142	35.0172	-1.1539	0.377561	-3.05618	0.00224176	0.0128524
b0146	385.588	2.22254	0.369858	6.00918	1.86458e-09	9.06673e-08
b0156	255.734	1.14689	0.408401	2.80824	0.0049813	0.0239344
b0157	34.3604	1.58884	0.461088	3.44585	0.000569267	0.0045051
b0162	87.1805	1.69409	0.390443	4.33888	1.43212e-05	0.000233542
b0167	417.482	-1.41277	0.303039	-4.66201	3.13138e-06	6.6269e-05
b0180	902.149	1.76649	0.260972	6.7689	1.29765e-11	1.1368e-09
b0183	63.1759	-1.14207	0.425832	-2.68197	0.00731908	0.0322845
b0196	92.4371	-1.31977	0.349235	-3.77903	0.000157443	0.00162297
b0199	453.243	-1.65748	0.331143	-5.00533	5.57668e-07	1.52227e-05
b0210	52.4773	1.83155	0.404838	4.52415	6.06377e-06	0.000116542
b0221	265.226	-1.45787	0.354347	-4.11424	3.88465e-05	0.000513455
b0225	48.1858	1.69119	0.464355	3.64201	0.000270513	0.0025412
b0226	77.9676	2.04811	0.453056	4.52065	6.16505e-06	0.000117887
b0233	14.6623	1.81369	0.681657	2.66071	0.00779758	0.0339718
b0240_2	339.926	1.06137	0.307709	3.44928	0.000562085	0.00447081
b0259	256.579	-1.1817	0.293252	-4.02965	5.5861e-05	0.000703773
b0273	635.318	-1.04453	0.334809	-3.11979	0.00180983	0.0108734
b0276	36.2208	1.63018	0.590784	2.75935	0.0057916	0.0269013
b0294	4.66879	2.96731	1.17998	2.51471	0.0119131	0.0467202
b0307	34.6012	-1.09785	0.437834	-2.50745	0.0121604	0.0473721
b0315	83.9922	1.69724	0.54587	3.10924	0.00187571	0.0111098
b0329	425.126	1.37236	0.419446	3.27185	0.00106848	0.00735825
b0336	619.912	-1.15816	0.352409	-3.28641	0.00101472	0.00710438
b0337	971.609	-2.10002	0.317177	-6.62098	3.56833e-11	2.8004e-09
b0351	46.0729	1.81876	0.563477	3.22774	0.00124774	0.00824602
b0354	113.797	1.17549	0.434886	2.70298	0.00687217	0.0306649
b0386	163.475	-1.04526	0.341712	-3.05889	0.00222162	0.0127769
b0391	191.6	1.3707	0.382462	3.58388	0.000338523	0.00303025
b0396	55.1826	1.20335	0.369511	3.2566	0.00112753	0.00759703
b0410	116.781	1.56621	0.438064	3.5753	0.000349833	0.00307732
b0411	587.423	-1.28038	0.385811	-3.31867	0.000904466	0.00654842
b0422	37.3034	-1.4175	0.491756	-2.88252	0.00394506	0.0200284
b0424	126.608	1.23127	0.346158	3.55696	0.000375176	0.00322669
b0428	1554.59	1.33785	0.319538	4.18684	2.82871e-05	0.000407165
b0432	2529.6	-1.024	0.265086	-3.86291	0.000112045	0.00123906
b0442	13.7344	1.98858	0.684104	2.90684	0.00365103	0.0188817
b0443	31.5626	1.79539	0.620985	2.8912	0.00383773	0.019589
b0447	24.3469	-1.28775	0.504362	-2.55324	0.0106727	0.0430913
b0450	86.4711	-5.32397	1.52125	-3.49974	0.000465715	0.00383045
b0451	1261.27	-1.58056	0.367944	-4.29567	1.74166e-05	0.000271457
b0454	39.8081	-1.20962	0.43556	-2.77717	0.00548353	0.0259178
b0460	93.1962	1.20896	0.451267	2.67904	0.00738342	0.0325302
b0461	90.0979	1.39755	0.456631	3.06057	0.00220913	0.0127245
b0471	98.7605	-1.69598	0.490841	-3.45525	0.000549786	0.00443479
b0472	209.666	-1.02935	0.388945	-2.64652	0.00813253	0.0351102
b0483	131.568	1.4397	0.438462	3.28353	0.00102517	0.00715154
b0485	191.708	1.23012	0.302456	4.06712	4.75974e-05	0.000609862
b0489	84.2763	-1.21047	0.341518	-3.54437	0.000393555	0.00335412
b0498	18.892	2.66131	0.722463	3.68366	0.000229905	0.00223209
b0499	10.9705	2.25946	0.89976	2.51118	0.0120327	0.0470198
b0501	7.47384	3.27102	1.19615	2.73462	0.00624517	0.0285851
b0522	360.67	-4.0023	0.308804	-12.9606	2.04514e-38	1.10058e-35
b0523	145.195	-2.97302	0.415999	-7.14669	8.88976e-13	9.76886e-11
b0525	1226.83	1.22884	0.372111	3.30234	0.000958819	0.00680202
b0529	289.41	-2.28615	0.306758	-7.45262	9.1505e-14	1.18862e-11
b0543	28.7223	2.56539	0.672094	3.81701	0.000135078	0.0014374
b0546	109.541	1.67018	0.56572	2.9523	0.00315414	0.0168295
b0552	251.727	-1.2177	0.272815	-4.46346	8.06451e-06	0.000146759
b0553_1	1361.32	-1.65015	0.384168	-4.29539	1.7439e-05	0.000271457
b0562_2	26.256	1.67379	0.657419	2.546	0.0108964	0.0437837
b0580	13.3809	3.66973	0.803301	4.56832	4.91654e-06	9.64615e-05
b0598	779.314	-1.14007	0.349245	-3.26439	0.00109701	0.00751351
b0606	636.349	-1.07626	0.278919	-3.85869	0.000113995	0.00125561
b0623	3796.51	2.43013	0.388606	6.25345	4.01496e-10	2.40069e-08
b0631	139.467	1.46713	0.409479	3.58292	0.00033977	0.00303297
b0633	322.025	-1.3781	0.285334	-4.82977	1.36692e-06	3.30075e-05
b0637	60.9534	1.17738	0.361008	3.26137	0.00110876	0.00754797
b0651	107.89	-1.37608	0.421746	-3.26283	0.00110307	0.00752762
b0656	258.309	-1.24646	0.262677	-4.74523	2.08269e-06	4.61499e-05
b0659	123.686	-1.11878	0.340838	-3.28242	0.00102919	0.00715308
b0678	114.192	-1.13992	0.306336	-3.72114	0.000198325	0.00197643
b0679	292.356	-1.14894	0.299786	-3.83255	0.00012682	0.00136886
b0680	982.631	-1.28774	0.314084	-4.09999	4.1316e-05	0.000537984
b0683	1027.91	1.29977	0.33997	3.82319	0.000131738	0.00140982
b0688	841.117	-1.34809	0.347056	-3.88437	0.000102598	0.00115714
b0699	41.5932	4.42383	0.654528	6.75881	1.39126e-11	1.19111e-09
b0712	255.651	-1.03802	0.369362	-2.81031	0.00494936	0.0238372
b0720	4293.56	-1.43572	0.269852	-5.32038	1.03548e-07	3.42163e-06
b0721	263.715	-1.55446	0.343029	-4.53156	5.85508e-06	0.000113108
b0722	150.025	-1.19629	0.341611	-3.5019	0.000461949	0.00380779
b0723	2401.53	-1.37343	0.292388	-4.69727	2.63657e-06	5.70803e-05
b0724	644.961	-1.93757	0.352706	-5.49346	3.94136e-08	1.57948e-06
b0726	3455.02	-1.72604	0.342156	-5.04459	4.54486e-07	1.28725e-05
b0727	1661.79	-1.49406	0.451673	-3.30784	0.000940177	0.00670766
b0728	1997.62	-1.54163	0.309337	-4.98366	6.23939e-07	1.67884e-05
b0729	1319.04	-1.60253	0.317219	-5.05182	4.3761e-07	1.26806e-05
b0734	385.913	-1.06276	0.347789	-3.05575	0.00224499	0.0128524
b0735	36.574	1.53815	0.450671	3.41301	0.000642493	0.00492927
b0736	194.281	1.13806	0.337745	3.36958	0.000752819	0.00559335
b0738	97.3929	1.96208	0.419251	4.67998	2.86904e-06	6.17582e-05
b0753	82.1648	1.49758	0.423237	3.53839	0.000402572	0.00341551
b0757	109.865	-1.88633	0.313851	-6.01027	1.85211e-09	9.06673e-08
b0758	76.6289	-1.54658	0.419982	-3.68248	0.000230976	0.00223506
b0759	118.333	-1.55037	0.392626	-3.94872	7.85692e-05	0.000916317
b0765	97.266	1.05595	0.327927	3.22007	0.0012816	0.00839831
b0780	149.867	1.22446	0.384415	3.18524	0.00144632	0.00918765
b0784	17.5661	2.56227	0.748409	3.42362	0.000617919	0.00479939
b0789	73.7274	-1.06917	0.336978	-3.17283	0.0015096	0.00950948
b0794	94.8232	-1.12537	0.383534	-2.93422	0.00334384	0.0175191
b0796	28.2536	-1.2843	0.435384	-2.94981	0.00317969	0.0168941
b0809	260.69	-1.44979	0.444313	-3.263	0.00110241	0.00752762
b0811	830.055	-1.28832	0.305043	-4.22341	2.40638e-05	0.000354094
b0814	4351.96	1.06342	0.303422	3.50476	0.000457017	0.0037754
b0832	96.9206	1.79253	0.316521	5.66323	1.48546e-08	6.21748e-07
b0833	286.324	1.97207	0.430524	4.58061	4.63616e-06	9.22906e-05
b0834	89.8866	1.66059	0.34991	4.74575	2.07734e-06	4.61499e-05
b0836	98.958	2.94428	0.483376	6.09107	1.12158e-09	6.12317e-08
b0850	22.098	2.35507	0.637415	3.69472	0.000220133	0.00214274
b0852	110.219	1.46622	0.302147	4.85268	1.21803e-06	2.99889e-05
b0856	113.069	1.38706	0.376713	3.68202	0.000231397	0.00223506
b0857	82.9884	1.25301	0.380161	3.29599	0.000980762	0.00690566
b0865	71.7484	-1.41799	0.374266	-3.78873	0.000151418	0.00157566
b0866	66.7054	2.37554	0.476008	4.99054	6.02096e-07	1.63172e-05
b0868	88.0299	-2.06496	0.326651	-6.32159	2.58885e-10	1.62537e-08
b0876	96.1019	-1.21834	0.3342	-3.64554	0.000266826	0.00251347
b0881	110.195	1.06366	0.38935	2.7319	0.0062971	0.0287878
b0885	55.2172	-1.0459	0.410891	-2.54544	0.0109139	0.0437837
b0893	1217.18	-1.40034	0.341084	-4.10555	4.03351e-05	0.00053072
b0896	17.3544	2.07512	0.666623	3.11288	0.00185271	0.0110513
b0898	130.606	1.07449	0.357501	3.00557	0.00265085	0.0146634
b0901	21.4433	2.41006	0.618386	3.89734	9.72543e-05	0.00110682
b0904	253.225	1.7222	0.332827	5.17446	2.28576e-07	6.88836e-06
b0906	93.2086	1.238	0.488687	2.53332	0.0112989	0.0449925
b0913	49.7813	1.13247	0.415193	2.72758	0.00638008	0.0289472
b0916	62.264	1.03331	0.416073	2.48347	0.0130108	0.0499101
b0922	324.608	1.05086	0.252702	4.1585	3.2035e-05	0.000435652
b0927	849.036	1.02098	0.309292	3.30103	0.000963308	0.00682102
b0946	152.915	1.74772	0.339669	5.14536	2.67005e-07	7.85788e-06
b0950	90.4993	1.2961	0.347058	3.73454	0.000188061	0.00188412
b0953	1074.28	2.58469	0.478621	5.40028	6.65378e-08	2.45733e-06
b0955	309.096	-1.25099	0.244878	-5.1086	3.24549e-07	9.47735e-06
b0957	19039.3	-1.30014	0.271779	-4.78382	1.71998e-06	3.97495e-05
b0961	30.0646	1.22168	0.419782	2.91028	0.00361101	0.0187107
b0963	516.731	1.14429	0.329766	3.47002	0.000520422	0.00422507
b0965	101.045	-1.18316	0.445204	-2.65757	0.00787057	0.0341455
b0969	30.7365	1.16872	0.4552	2.56748	0.010244	0.0417181
b0992	9.1983	2.37878	0.768193	3.09659	0.00195759	0.0114863
b1013	93.7079	1.93427	0.38901	4.9723	6.61635e-07	1.76764e-05
b1014	232.646	-1.28977	0.416606	-3.0959	0.00196218	0.0114954
b1025	94.2438	2.46295	0.92462	2.66374	0.00772766	0.0337313
b1027	17.748	-1.70818	0.632054	-2.70259	0.00688019	0.0306649
b1054	58.3521	-1.8792	0.419599	-4.47856	7.51496e-06	0.000137422
b1062	763.935	-2.40003	0.323911	-7.40951	1.26763e-13	1.54038e-11
b1073	50.311	-5.07188	1.48387	-3.418	0.000630835	0.00487958
b1074	22.1775	-5.25882	1.55347	-3.38521	0.000711246	0.00532657
b1075	102.444	-3.21953	0.745858	-4.31655	1.58489e-05	0.000250853
b1076	294.646	-3.22185	0.447794	-7.19493	6.24934e-13	7.13372e-11
b1077	63.4148	-2.07935	0.805214	-2.58236	0.00981261	0.0403564
b1078	101.451	-1.81304	0.518801	-3.49468	0.00047463	0.00388681
b1084	1428.51	-1.53751	0.296035	-5.19368	2.06177e-07	6.31437e-06
b1090	693.237	1.11587	0.25329	4.40549	1.05543e-05	0.000183217
b1110	21.9263	1.64434	0.553687	2.96981	0.00297987	0.0161979
b1120	107.904	-1.52094	0.368906	-4.12285	3.74216e-05	0.000499884
b1123	749.809	-1.38307	0.32378	-4.27164	1.94041e-05	0.000297136
b1124	117.738	1.13672	0.295908	3.84148	0.000122294	0.0013238
b1125	142.445	1.55297	0.314583	4.9366	7.94955e-07	2.07566e-05
b1130	219.514	-1.06892	0.284263	-3.76032	0.000169694	0.00171879
b1131	723.461	-3.19661	0.309677	-10.3224	5.58023e-25	2.10207e-22
b1132	153.767	-1.26986	0.370005	-3.43201	0.000599135	0.00469356
b1135	84.7882	-1.31997	0.37261	-3.54249	0.000396369	0.00337048
b1136	8250.44	-1.29072	0.335763	-3.84415	0.000120973	0.00131327
b1137	35.5759	1.91307	0.652911	2.93005	0.00338902	0.0176576
b1140	60.0179	1.4561	0.527352	2.76114	0.00575993	0.0268204
b1143	121.365	1.52955	0.544784	2.80763	0.00499077	0.0239493
b1164	18.29	2.3274	0.737231	3.15695	0.0015943	0.00986164
b1165	13.0137	2.44136	0.683887	3.56983	0.00035721	0.00312206
b1167	9.51766	5.36264	1.19379	4.49212	7.05169e-06	0.000132158
b1172	14.983	2.23564	0.682788	3.27428	0.00105931	0.00730846
b1176	365.7	-1.08389	0.236725	-4.57867	4.67945e-06	9.22906e-05
b1177	95.115	2.3391	0.437915	5.34146	9.22032e-08	3.10458e-06
b1179	105.261	1.12201	0.396686	2.82846	0.00467718	0.0228225
b1183	20.647	1.6315	0.636781	2.56211	0.0104039	0.0421869
b1205	33.8098	1.28416	0.505427	2.54074	0.0110618	0.0442825
b1209	126.559	-1.05664	0.296298	-3.56614	0.000362271	0.00315168
b1210	337.026	1.46796	0.312167	4.70249	2.57004e-06	5.62869e-05
b1218	360.575	1.34315	0.337886	3.97515	7.03354e-05	0.000841122
b1221	70.7896	-1.57255	0.36851	-4.26732	1.97833e-05	0.000300499
b1223	7.63831	2.87099	0.935592	3.06863	0.00215042	0.0124817
b1224	51.2094	1.59693	0.501592	3.18373	0.00145391	0.0092084
b1225	34.4206	2.40467	0.585794	4.10498	4.04344e-05	0.00053072
b1226	9.1783	2.02546	0.77476	2.61431	0.00894075	0.0376311
b1233	79.284	1.24694	0.346717	3.59641	0.000322636	0.00292156
b1238	159.64	1.48524	0.496249	2.99293	0.00276316	0.0151732
b1241	3195.92	-1.96308	0.377297	-5.203	1.96101e-07	6.10507e-06
b1248	168.848	2.04995	0.35389	5.79263	6.92941e-09	3.03524e-07
b1253	335.677	2.76087	0.458201	6.02547	1.68621e-09	8.58371e-08
b1257	59.7542	1.26359	0.457287	2.76324	0.00572313	0.026682
b1260	349.924	-2.41813	0.400261	-6.04139	1.52797e-09	8.1025e-08
b1261	609.479	-1.82429	0.37124	-4.91405	8.92125e-07	2.25546e-05
b1262	475.314	-1.59538	0.274317	-5.81581	6.03409e-09	2.706e-07
b1263	469.818	-2.16695	0.327598	-6.61466	3.72407e-11	2.86298e-09
b1264	496.961	-3.50019	0.378646	-9.24396	2.37536e-20	6.39143e-18
b1278	119.395	1.0014	0.279426	3.58378	0.000338661	0.00303025
b1286	1420.29	-1.0899	0.309137	-3.52563	0.00042248	0.00354464
b1296	170.193	-1.26019	0.444212	-2.83692	0.00455517	0.0224358
b1297	789.558	-2.01924	0.368617	-5.47788	4.30445e-08	1.70683e-06
b1299	123.367	-1.35545	0.325731	-4.16126	3.16493e-05	0.000434671
b1300	252.746	-2.86614	0.524926	-5.46008	4.75911e-08	1.8482e-06
b1301	134.256	-3.24798	0.540602	-6.00808	1.87737e-09	9.06673e-08
b1302	165.012	-1.96916	0.454329	-4.33421	1.46282e-05	0.00023752
b1304	385.082	2.32178	0.384451	6.03921	1.54866e-09	8.1025e-08
b1308	68.2086	1.95641	0.449156	4.35575	1.32613e-05	0.000220068
b1340	50.487	1.26946	0.418187	3.03563	0.0024003	0.0135765
b1353	9.37465	2.29437	0.771781	2.97282	0.0029508	0.0160863
b1363	189.556	2.13651	0.585935	3.64632	0.00026602	0.00251347
b1370	46.2775	-1.62818	0.373443	-4.35992	1.30108e-05	0.00021783
b1375	20.1607	5.00195	1.66095	3.0115	0.00259959	0.0144435
b1379	42.3911	1.52612	0.420712	3.62746	0.000286219	0.00264261
b1380	188.803	1.85629	0.387984	4.78445	1.71456e-06	3.97495e-05
b1383	36.4329	1.88725	0.621353	3.03732	0.0023869	0.013521
b1406	86.1806	-1.00452	0.348003	-2.88653	0.00389512	0.0198015
b1415	2034.34	-1.33132	0.348626	-3.81877	0.00013412	0.00143124
b1428	80.7568	-1.02216	0.361639	-2.82647	0.00470638	0.0229279
b1432	134.345	-1.02459	0.257206	-3.98356	6.78916e-05	0.00082234
b1436	6.33883	6.94091	1.60713	4.31883	1.56856e-05	0.000249956
b1440	169.722	-1.10751	0.383362	-2.88894	0.0038654	0.0197036
b1447	33.3698	1.83732	0.513385	3.57883	0.00034514	0.00306638
b1450	90.3473	1.21546	0.44248	2.74692	0.00601587	0.0277718
b1453	46.8828	1.6019	0.482823	3.31778	0.000907361	0.00654842
b1457	14.8118	3.02548	1.04533	2.8943	0.00380011	0.0194233
b1459_1	14.0575	1.67533	0.669078	2.50393	0.0122822	0.0476978
b1469	20.009	3.09105	0.965047	3.20301	0.00135999	0.0088177
b1477	90.1562	3.18769	0.489189	6.51628	7.20742e-11	5.12271e-09
b1478	472.879	-1.03518	0.350793	-2.95097	0.00316775	0.0168544
b1482	515.498	-1.675	0.350973	-4.77246	1.81991e-06	4.14938e-05
b1487	438.63	-1.55788	0.398544	-3.90893	9.27071e-05	0.00105827
b1493	3222.2	-1.02376	0.361597	-2.83123	0.00463688	0.0226846
b1496	61.1999	2.55038	0.439189	5.80703	6.35906e-09	2.81819e-07
b1498	24.9293	-2.30522	0.668358	-3.44909	0.000562489	0.00447081
b1505	9.00743	2.24144	0.764391	2.93232	0.00336439	0.0175641
b1520	81.4127	1.54446	0.384293	4.01896	5.84547e-05	0.000731557
b1522	28.1923	1.36385	0.46759	2.91677	0.00353678	0.0183513
b1533	359.71	1.6629	0.33478	4.96714	6.79468e-07	1.80251e-05
b1535	91.8483	2.02924	0.51281	3.9571	7.58661e-05	0.000890305
b1541	5.49637	3.21473	1.09046	2.94805	0.0031979	0.0169669
b1557	11.8903	2.44345	0.865253	2.82397	0.00474333	0.0230556
b1562	8.81222	2.10723	0.845935	2.491	0.0127383	0.0491042
b1583	81.5589	-1.29466	0.37724	-3.43193	0.00059931	0.00469356
b1586	14.0266	-3.10492	0.729291	-4.25745	2.06775e-05	0.000309096
b1590	33.822	1.09368	0.431688	2.5335	0.0112929	0.0449925
b1592	29.045	1.25589	0.439201	2.85949	0.00424326	0.0211714
b1596	210.979	2.22868	0.410273	5.43219	5.56664e-08	2.13975e-06
b1601	23.7762	1.75305	0.55305	3.16979	0.0015255	0.00954576
b1610	38.1307	-1.71685	0.402883	-4.2614	2.03147e-05	0.000306102
b1612	691.775	-1.5779	0.312778	-5.04479	4.54012e-07	1.28725e-05
b1616	5.91321	2.61011	1.04848	2.48943	0.012795	0.0491823
b1619	670.262	1.3357	0.377613	3.53723	0.000404352	0.00342291
b1623	141.207	1.96037	0.377367	5.19487	2.04863e-07	6.31437e-06
b1626	100.42	1.81191	0.434873	4.16653	3.09266e-05	0.000431483
b1627	216.143	1.98411	0.359401	5.5206	3.37852e-08	1.36848e-06
b1630	97.474	-1.15974	0.292899	-3.95952	7.50993e-05	0.000887172
b1635	223.493	-1.1015	0.272095	-4.04822	5.16077e-05	0.000654566
b1639	18.5067	1.81811	0.610054	2.98025	0.00288017	0.0157241
b1641	1614.07	1.05829	0.228379	4.6339	3.58832e-06	7.40387e-05
b1642	500.97	2.2283	0.422576	5.27314	1.34113e-07	4.21002e-06
b1654	1024.68	2.77478	0.383557	7.23434	4.67793e-13	5.5068e-11
b1658	521.215	-1.36626	0.284313	-4.80549	1.54371e-06	3.68247e-05
b1660	37.7233	1.58429	0.44972	3.52283	0.00042696	0.00357413
b1662	715.696	1.4826	0.343162	4.32039	1.55751e-05	0.000249666
b1678	234.281	-1.32862	0.30902	-4.29947	1.71209e-05	0.000268726
b1685	19.3581	-2.93951	0.70485	-4.1704	3.04067e-05	0.000427395
b1687	964.463	-2.08022	0.263845	-7.88425	3.16439e-15	5.96013e-13
b1702	3747.58	-1.11311	0.316717	-3.51452	0.000440546	0.00366343
b1703	120.431	-2.24261	0.350429	-6.39963	1.55752e-10	9.94435e-09
b1705	6.75968	2.63628	1.04814	2.51521	0.0118963	0.0467202
b1708	240.387	1.52636	0.393492	3.87901	0.000104885	0.00117589
b1709	105.578	-1.34478	0.363651	-3.69798	0.000217322	0.00213748
b1712	1445.5	2.14425	0.310002	6.91688	4.6171e-12	4.34815e-10
b1714	565.047	-1.60598	0.384346	-4.17847	2.93473e-05	0.000417175
b1716	2498.07	2.08171	0.387174	5.37666	7.58784e-08	2.70092e-06
b1717	78.374	-1.73102	0.536941	-3.22386	0.00126476	0.0083439
b1723	291.774	-1.49995	0.333431	-4.49854	6.84207e-06	0.000130172
b1726	214.881	1.29526	0.327458	3.9555	7.63756e-05	0.0008935
b1727	129.027	-1.08943	0.320642	-3.39764	0.000679692	0.0051208
b1738	13.0724	2.35001	0.721154	3.25867	0.00111935	0.00757648
b1743	33.2384	1.44642	0.489287	2.95618	0.00311472	0.0166427
b1746	325.861	-1.42999	0.496921	-2.8777	0.00400587	0.0202824
b1747	345.104	-1.79438	0.491155	-3.65339	0.000258804	0.0024557
b1748	581.401	-1.42393	0.369843	-3.85008	0.000118078	0.00128928
b1759	27.1263	1.39497	0.491784	2.83654	0.00456054	0.0224358
b1783	2514.59	-1.07764	0.245874	-4.3829	1.17108e-05	0.000200522
b1784	489.947	-1.19883	0.277014	-4.32768	1.50687e-05	0.000243622
b1785	10.5481	2.9412	0.901922	3.26104	0.00111005	0.00754797
b1786	107.277	1.59873	0.494696	3.23174	0.00123038	0.00815996
b1795	1184.95	3.25812	0.424513	7.67497	1.65457e-14	2.5351e-12
b1798	39.8437	1.38539	0.53115	2.60829	0.00909957	0.0380868
b1811	13.1214	1.87186	0.749617	2.4971	0.0125215	0.0485088
b1817	516.96	-2.60871	0.382761	-6.8155	9.39354e-12	8.6306e-10
b1818	410.838	-2.04586	0.341238	-5.9954	2.02981e-09	9.67886e-08
b1822	169.425	1.16731	0.358282	3.25808	0.00112169	0.00757648
b1823	545.064	1.39949	0.435715	3.21194	0.00131842	0.00859253
b1825	191.722	2.33508	0.40946	5.70282	1.17839e-08	5.04431e-07
b1831	630.901	-1.195	0.330405	-3.61675	0.000298319	0.0027409
b1832	441.677	1.96443	0.256616	7.65513	1.93115e-14	2.79794e-12
b1833	144.704	1.39966	0.362924	3.85662	0.000114968	0.00125896
b1836	347.843	1.84938	0.374701	4.93562	7.98966e-07	2.07566e-05
b1839	58.8486	1.22312	0.418233	2.9245	0.00345005	0.017926
b1847	425.432	1.70013	0.422871	4.02045	5.80859e-05	0.000729365
b1849	218.264	-5.29475	0.386866	-13.6863	1.2267e-42	9.24195e-40
b1864	367.57	-1.38848	0.31139	-4.45897	8.23558e-06	0.000149151
b1866	1133.74	-1.02335	0.341198	-2.99928	0.00270615	0.0149036
b1879	56.7622	-1.27445	0.46946	-2.71472	0.00663328	0.0298894
b1888	199.417	-2.00462	0.52537	-3.81564	0.000135832	0.00144135
b1902	43.4642	-1.36558	0.442403	-3.08673	0.00202368	0.0117824
b1912	171.948	1.56643	0.326767	4.79373	1.63711e-06	3.85436e-05
b1919	210.144	-1.55629	0.437076	-3.56069	0.000369883	0.0032031
b1922	127.168	-1.48765	0.588955	-2.52592	0.0115396	0.0457574
b1929	213.875	-1.18003	0.390616	-3.02095	0.00251979	0.0140556
b1932	473.223	-1.44912	0.464854	-3.11737	0.00182472	0.0109454
b1938	77.3325	-2.74856	0.699215	-3.93093	8.46188e-05	0.000977789
b1943	24.6612	-2.13983	0.773794	-2.76538	0.00568568	0.0266033
b1944	13.0254	-5.32015	1.56868	-3.39149	0.000695128	0.00522664
b1945	57.8017	-2.38869	0.616924	-3.87194	0.000107974	0.00120693
b1951	46.1663	1.48652	0.549079	2.70729	0.00678355	0.0304106
b1953	26.9059	2.35809	0.649465	3.63082	0.000282523	0.00262134
b1957	13.1691	5.15937	1.61931	3.18615	0.00144179	0.00917435
b1958	203.378	1.35695	0.288801	4.69855	2.62009e-06	5.70513e-05
b1959	15.3514	2.66778	0.94254	2.83042	0.00464871	0.022713
b1962	185.922	1.52808	0.28609	5.34126	9.23051e-08	3.10458e-06
b1970	29.6074	1.85703	0.7283	2.54981	0.0107782	0.0434241
b1973	13.7885	1.9476	0.758172	2.56881	0.0102049	0.041654
b1981	719.733	1.66929	0.358058	4.66207	3.1305e-06	6.6269e-05
b1982	563.933	-1.32314	0.26227	-5.04496	4.53628e-07	1.28725e-05
b1988	4208.61	-1.57501	0.413055	-3.81308	0.000137244	0.00145224
b1991	135.793	1.47281	0.300919	4.89436	9.86281e-07	2.47688e-05
b1992	40.3107	1.65527	0.524942	3.15324	0.0016147	0.00989036
b1993	65.2832	2.14128	0.48036	4.45767	8.28568e-06	0.00014934
b1994	231.777	-1.05791	0.252152	-4.19553	2.72233e-05	0.000394424
b1996	70.6001	-1.1198	0.341793	-3.27625	0.00105194	0.00727095
b1997	24.5076	-1.38228	0.518839	-2.66419	0.00771746	0.0337259
b2012	162.161	2.42449	0.374342	6.47669	9.37588e-11	6.30696e-09
b2013	538.511	1.47046	0.332165	4.42689	9.56007e-06	0.000167501
b2030	244.063	-1.19488	0.286765	-4.16676	3.08957e-05	0.000431483
b2035	833.344	2.34878	0.794341	2.95689	0.00310755	0.016628
b2036	2338.37	1.81428	0.533175	3.40278	0.000667041	0.00504893
b2091	3374.8	-1.11172	0.347805	-3.19639	0.0013916	0.00894563
b2094	1741.05	-1.88531	0.331959	-5.67935	1.35204e-08	5.72263e-07
b2095	9051.93	-1.97141	0.332269	-5.93319	2.97099e-09	1.36484e-07
b2113	452.644	1.06032	0.28061	3.77864	0.000157687	0.00162297
b2114	815.345	-1.34008	0.345425	-3.87952	0.000104665	0.00117589
b2124	106.571	1.58526	0.379035	4.18235	2.88508e-05	0.00041167
b2128	44.2512	1.4949	0.408044	3.66357	0.000248728	0.00237807
b2136	73.9619	1.18565	0.337787	3.51006	0.000448	0.00370905
b2142	43.1507	2.04914	0.485773	4.2183	2.46149e-05	0.000359397
b2143	110.746	1.67105	0.350215	4.77151	1.8285e-06	4.14938e-05
b2150	205.36	-1.57103	0.363809	-4.31827	1.57259e-05	0.000249956
b2172	43.8634	-1.20154	0.396303	-3.03187	0.00243046	0.013665
b2175	2075.89	1.78036	0.331145	5.37637	7.60016e-08	2.70092e-06
b2182	196.088	1.05568	0.290241	3.63726	0.00027555	0.00257568
b2185	333.283	-1.95344	0.304438	-6.41655	1.39396e-10	9.0535e-09
b2186	242.507	-1.1943	0.29533	-4.04394	5.25597e-05	0.000664404
b2192	260.906	-1.29345	0.281481	-4.59517	4.32404e-06	8.66417e-05
b2199	31.4544	1.7757	0.496518	3.5763	0.000348487	0.00307732
b2200	13.623	1.86244	0.71099	2.6195	0.008806	0.0371054
b2201	35.8019	1.96754	0.462895	4.25052	2.13277e-05	0.000317346
b2202	22.0652	2.56423	0.616303	4.16067	3.1732e-05	0.000434671
b2204	10.1107	3.69327	0.886683	4.16526	3.10995e-05	0.000431972
b2205	5.71702	4.09181	1.11914	3.6562	0.000255983	0.00243507
b2206	41.6267	2.02208	0.557223	3.62886	0.000284672	0.00263479
b2234	782.908	-2.06841	0.293552	-7.04613	1.83963e-12	1.87294e-10
b2256	30.1563	1.20031	0.437635	2.74271	0.00609352	0.0280272
b2259	24.325	1.83158	0.600517	3.05	0.00228839	0.0130612
b2279	21.4671	3.2823	0.651569	5.03754	4.71549e-07	1.32562e-05
b2280	119.336	1.09243	0.376449	2.90194	0.00370854	0.0190588
b2286	999.418	-1.30088	0.317289	-4.09997	4.13198e-05	0.000537984
b2292	92.6032	1.37091	0.315913	4.33951	1.42803e-05	0.000233542
b2295	92.9566	1.20671	0.38756	3.11361	0.00184811	0.0110505
b2296	508.406	-1.22493	0.288234	-4.24978	2.13979e-05	0.000317346
b2297	699.458	-1.40565	0.396316	-3.54679	0.00038996	0.00333101
b2298	17.2624	1.99765	0.635674	3.14258	0.00167469	0.010208
b2305	26.1882	1.92871	0.67376	2.86261	0.00420168	0.0210755
b2312	855.941	-3.6481	0.240482	-15.1699	5.59244e-52	2.10667e-48
b2313	188.716	-3.41303	0.364498	-9.36366	7.70245e-21	2.23193e-18
b2317	150.9	2.34436	0.311553	7.52477	5.28149e-14	7.1055e-12
b2318	270.407	2.31766	0.264937	8.74799	2.1719e-18	5.45437e-16
b2320	337.326	-1.09429	0.356784	-3.06708	0.00216162	0.0125274
b2322	28.9197	2.03148	0.458185	4.43377	9.26012e-06	0.000163723
b2323	2726.04	-1.04075	0.326186	-3.19065	0.00141951	0.0090632
b2325	68.0299	1.6728	0.354415	4.71988	2.35985e-06	5.19856e-05
b2340	452.17	2.25495	0.416596	5.41279	6.20502e-08	2.33743e-06
b2342	88.6528	-1.39432	0.420259	-3.31776	0.000907427	0.00654842
b2344	220.253	-1.11291	0.399783	-2.78377	0.00537307	0.0254916
b2350	137.72	1.79052	0.450414	3.97527	7.03005e-05	0.000841122
b2351	853.354	1.18054	0.429283	2.75002	0.0059591	0.0275435
b2378	138.889	2.48602	0.400321	6.21007	5.29611e-10	3.0693e-08
b2388	327.345	1.33543	0.305159	4.37618	1.20775e-05	0.000205864
b2392	1017.11	1.4704	0.544214	2.70188	0.00689493	0.0306649
b2413	137.654	1.15693	0.36912	3.13428	0.00172274	0.0104334
b2416	3064.17	-1.4118	0.286375	-4.92989	8.22779e-07	2.11949e-05
b2418	121.99	-1.07584	0.376198	-2.85978	0.00423936	0.0211714
b2419	17.0871	2.03325	0.641424	3.1699	0.0015249	0.00954576
b2420	64.464	1.07047	0.430177	2.48845	0.0128303	0.0492677
b2423	411.654	1.03228	0.367157	2.81154	0.0049305	0.0238118
b2432	106.203	1.59444	0.383417	4.15851	3.20337e-05	0.000435652
b2440	32.1683	-1.26289	0.449433	-2.80996	0.00495474	0.0238372
b2441	52.489	-1.1796	0.453782	-2.59949	0.00933628	0.0389046
b2450	95.9082	-1.63905	0.450445	-3.63875	0.000273966	0.00256724
b2465	1312.53	-1.05957	0.335853	-3.15485	0.00160583	0.00987947
b2466	58.0672	1.70137	0.473721	3.5915	0.000328777	0.00296293
b2476	795.338	-5.58788	0.41513	-13.4606	2.6682e-41	1.67518e-38
b2496	197.06	1.10111	0.345922	3.18313	0.00145692	0.0092084
b2499	647.857	-5.18538	0.371035	-13.9755	2.20067e-44	2.7633e-41
b2500	242.823	-2.4028	0.313157	-7.67283	1.68244e-14	2.5351e-12
b2507	1394.78	-1.19882	0.354263	-3.38398	0.000714429	0.00533979
b2511	558.121	-1.02041	0.268305	-3.80316	0.000142862	0.00149906
b2516	306.715	-1.24865	0.280982	-4.44389	8.83485e-06	0.000156985
b2523	232.005	-1.46644	0.434997	-3.37115	0.000748547	0.00557268
b2530	1445.22	-1.76316	0.417791	-4.22019	2.44092e-05	0.00035778
b2535	67.6931	-1.08213	0.414082	-2.61332	0.00896686	0.0376988
b2542	18.1849	-1.47186	0.585683	-2.51306	0.0119689	0.0468679
b2543	178.041	2.33254	0.434351	5.37018	7.86581e-08	2.76921e-06
b2551	3892.09	-1.49778	0.333969	-4.4848	7.29827e-06	0.00013411
b2553	320.709	1.93126	0.35887	5.38152	7.38601e-08	2.6753e-06
b2557	1747.83	-4.56925	0.331227	-13.7949	2.73432e-43	2.57505e-40
b2559	101.72	2.38964	0.415552	5.75053	8.89661e-09	3.85213e-07
b2562	26.6807	2.75252	0.594058	4.63342	3.59678e-06	7.40387e-05
b2563	54.6833	1.01208	0.372787	2.7149	0.00662964	0.0298894
b2567	565.991	1.2425	0.232425	5.34581	9.00154e-08	3.08262e-06
b2573	682.908	1.91951	0.318484	6.02702	1.67009e-09	8.58371e-08
b2576	288.526	-1.0158	0.294085	-3.45409	0.000552149	0.00444422
b2578	16.5065	1.9635	0.591099	3.32179	0.00089443	0.00649194
b2579	272.372	2.73299	0.575405	4.74967	2.03746e-06	4.56852e-05
b2600	533.239	-1.34774	0.348388	-3.8685	0.000109507	0.00122046
b2601	754.812	-1.53267	0.244273	-6.27443	3.50916e-10	2.1321e-08
b2603	41.274	1.60469	0.553944	2.89684	0.00376946	0.0193191
b2610	543.334	-1.01932	0.324062	-3.14544	0.00165836	0.0101249
b2615	120.721	-1.34645	0.313634	-4.29306	1.76228e-05	0.000273189
b2618	43.7466	1.36977	0.368224	3.71993	0.000199279	0.0019807
b2620	118.866	-1.13638	0.334323	-3.39905	0.000676206	0.00510474
b2623	84.6237	1.9179	0.501323	3.82568	0.000130411	0.0014036
b2630	569.141	1.41596	0.51737	2.73685	0.00620312	0.0284618
b2631	91.1524	1.97901	0.44532	4.44402	8.8293e-06	0.000156985
b2641_2	59.4822	1.06702	0.360072	2.96334	0.00304318	0.0164236
b2659	129.109	-1.51045	0.452756	-3.33612	0.000849563	0.00623841
b2660	119.852	-1.04335	0.372966	-2.79744	0.00515089	0.0246549
b2685	124.265	-1.14235	0.3289	-3.47324	0.00051422	0.00418373
b2690	66.6423	-1.45856	0.354176	-4.11818	3.81875e-05	0.000508266
b2714	74.1056	1.34164	0.374741	3.58017	0.000343369	0.00305785
b2717	45.0446	1.13721	0.426111	2.66882	0.00761182	0.0333804
b2742	3284.76	1.65494	0.378413	4.37337	1.22342e-05	0.000207596
b2743	162.787	1.0367	0.260773	3.97548	7.02361e-05	0.000841122
b2749	35.8972	1.97903	0.476904	4.14973	3.32861e-05	0.000449422
b2750	390.515	2.31856	0.357556	6.48446	8.90514e-11	6.09921e-09
b2760	23.7922	2.24723	0.584499	3.84471	0.000120696	0.00131327
b2761	47.6175	1.10125	0.413069	2.66603	0.00767528	0.0336012
b2777	104.07	2.93153	0.388336	7.54896	4.38741e-14	6.12125e-12
b2791	41.4283	-1.56119	0.433922	-3.59785	0.000320853	0.00291242
b2796	105.924	-1.00571	0.328388	-3.06257	0.00219444	0.0126592
b2833	74.146	1.49516	0.494947	3.02084	0.00252073	0.0140556
b2846	13.1702	2.93326	0.943091	3.11026	0.00186924	0.0111098
b2860	70.7332	-1.08089	0.332899	-3.24689	0.00116672	0.00782035
b2861	22.3063	-1.43281	0.528717	-2.70998	0.0067288	0.0302475
b2890	1276.83	-1.52873	0.295396	-5.17519	2.27674e-07	6.88836e-06
b2891_2	683.693	-1.4822	0.429192	-3.45347	0.00055342	0.00444422
b2898	365.764	-1.48763	0.391427	-3.80054	0.000144383	0.0015108
b2901	412.786	-1.19546	0.291617	-4.09943	4.14164e-05	0.000537984
b2902	16.8814	-1.63349	0.654908	-2.49423	0.0126232	0.0488208
b2903	454.315	-2.47609	0.364616	-6.79096	1.11394e-11	9.99094e-10
b2904	84.5286	-2.73639	0.419396	-6.52458	6.81902e-11	5.07504e-09
b2905	241.112	-3.62765	0.41514	-8.73839	2.36461e-18	5.56718e-16
b2926	2247.35	-1.59027	0.419982	-3.78652	0.000152772	0.00158102
b2935	2188.78	-1.07646	0.366146	-2.93998	0.00328233	0.0172448
b2938	933.537	-1.18745	0.248146	-4.78527	1.70756e-06	3.97495e-05
b2942	1677.64	-1.72873	0.371543	-4.65285	3.2738e-06	6.88962e-05
b2951	88.0562	-1.00113	0.328888	-3.044	0.00233453	0.0133043
b2958	108.568	2.14847	0.340706	6.30593	2.86473e-10	1.76909e-08
b2976	212.277	-1.08913	0.278615	-3.90908	9.26492e-05	0.00105827
b3003	85.7888	-1.15524	0.372322	-3.10279	0.00191705	0.011319
b3011	73.1954	-1.95913	0.348876	-5.61556	1.95922e-08	8.1103e-07
b3012	184.843	-1.52108	0.350234	-4.34304	1.40527e-05	0.000231164
b3021	131.401	1.23624	0.406466	3.04144	0.00235451	0.0133777
b3022	69.8777	1.48807	0.558204	2.66582	0.00768002	0.0336012
b3029	304.385	1.50164	0.34804	4.31457	1.59916e-05	0.000252052
b3042	98.6937	-1.08221	0.349333	-3.09793	0.00194878	0.0114525
b3067	1088.97	-1.84734	0.36788	-5.02158	5.12489e-07	1.4112e-05
b3073	4088.93	-1.00475	0.243662	-4.12353	3.73107e-05	0.000499884
b3075	52.6864	-1.2356	0.358852	-3.44321	0.000574857	0.00453981
b3083	17.2174	3.66058	0.874359	4.18658	2.83189e-05	0.000407165
b3085	15.3328	-1.83527	0.644439	-2.84785	0.00440152	0.0218165
b3092	45.1171	-1.69817	0.475065	-3.57461	0.000350748	0.00307732
b3093	23.8081	-1.48557	0.523486	-2.83785	0.0045419	0.0224358
b3103	112.195	1.25658	0.343504	3.65814	0.000254055	0.00242285
b3129	44.2844	1.64207	0.475555	3.45295	0.000554495	0.00444422
b3147	429.132	-1.01609	0.253464	-4.00879	6.10304e-05	0.000756255
b3152	38.3275	1.71877	0.430743	3.99025	6.60043e-05	0.000804655
b3153	33.3146	2.06077	0.50446	4.08511	4.40567e-05	0.000570046
b3163	4386.46	1.34921	0.305367	4.41833	9.94677e-06	0.00017347
b3164	3774.83	-1.02062	0.327893	-3.11266	0.0018541	0.0110513
b3175	711.682	1.04949	0.332299	3.15828	0.00158701	0.00983269
b3176	562.126	-1.10792	0.320431	-3.45761	0.000544988	0.00440552
b3180	238.466	1.3315	0.424305	3.13806	0.00170068	0.0103163
b3182	98.7688	-1.1731	0.332615	-3.52692	0.000420426	0.00354305
b3185	591.718	1.45077	0.313218	4.63182	3.62472e-06	7.42083e-05
b3187	500.107	-1.07544	0.214022	-5.02492	5.03649e-07	1.40537e-05
b3195	322.504	1.03662	0.239742	4.3239	1.53294e-05	0.000246777
b3196	147.766	1.18454	0.347553	3.40824	0.000653826	0.00498576
b3205	342.449	-1.10705	0.317188	-3.49021	0.000482642	0.00394384
b3212	7734.33	-1.50936	0.346669	-4.3539	1.33739e-05	0.000220963
b3218	246.66	-1.17804	0.301201	-3.91115	9.18575e-05	0.00105496
b3223	20.1744	1.42411	0.549116	2.59346	0.00950168	0.0394629
b3238	15.7845	2.25738	0.705225	3.20094	0.00136979	0.00885076
b3239	42.8005	2.12835	0.547406	3.88806	0.000101047	0.00114308
b3240	32.0901	1.09113	0.426692	2.55717	0.0105527	0.0426523
b3249	82.2887	1.2137	0.314215	3.86265	0.000112163	0.00123906
b3267	4.71554	3.06545	1.09782	2.79231	0.00523337	0.0249862
b3280	51.3241	4.02446	0.522487	7.7025	1.33433e-14	2.28474e-12
b3281	218.438	1.69437	0.243778	6.95047	3.64067e-12	3.51651e-10
b3284	510.141	1.07643	0.326494	3.29693	0.000977487	0.00689794
b3296	3738.19	-1.3392	0.304518	-4.39776	1.09375e-05	0.000188997
b3299	8.55537	-4.20924	1.03808	-4.05482	5.01732e-05	0.000638522
b3304	604.95	-1.02278	0.303629	-3.3685	0.000755778	0.00559335
b3306	655.353	-1.11471	0.338117	-3.29683	0.000977835	0.00689794
b3311	633.492	1.00787	0.326317	3.08863	0.0020108	0.0117257
b3315	554.326	-1.22982	0.371679	-3.30883	0.000936876	0.0066968
b3325	49.1284	-1.08301	0.430632	-2.51494	0.0119053	0.0467202
b3326	18.765	-1.89835	0.639753	-2.96732	0.00300409	0.0162886
b3339	26329.4	-1.01348	0.296621	-3.41677	0.000633695	0.00489166
b3340	18808.4	-1.1108	0.308734	-3.59791	0.000320787	0.00291242
b3356	128.322	1.06917	0.352638	3.0319	0.00243017	0.013665
b3360	69.3663	2.68101	0.411389	6.51697	7.17396e-11	5.12271e-09
b3365	31.7564	2.43504	0.652573	3.73144	0.000190387	0.00190235
b3367	11.2136	2.31739	0.762373	3.0397	0.00236815	0.013435
b3375	64.513	-1.17919	0.34808	-3.38771	0.000704779	0.00528865
b3383	56.0037	1.19361	0.441769	2.7019	0.00689452	0.0306649
b3387	227.094	1.26044	0.354266	3.55789	0.00037384	0.00322669
b3397	323.033	1.25416	0.346341	3.62116	0.000293287	0.00270126
b3399	67.4935	-1.40901	0.340195	-4.14178	3.44623e-05	0.000463641
b3400	24.7818	-2.10985	0.633069	-3.33274	0.000859955	0.0062902
b3401	164.196	-1.25141	0.386001	-3.24197	0.00118705	0.00791437
b3403	1135.13	-1.39887	0.292799	-4.77758	1.77418e-06	4.07521e-05
b3405	133.818	-1.23851	0.385898	-3.20943	0.00132997	0.00863793
b3406	20.3352	-1.84218	0.510001	-3.61212	0.000303709	0.00278363
b3407	467.464	-1.08971	0.31949	-3.41078	0.000647764	0.00494955
b3414	466.571	-1.87234	0.389634	-4.80538	1.54454e-06	3.68247e-05
b3417	349.971	-1.94869	0.45691	-4.26493	1.99965e-05	0.000302517
b3422	12.3709	-2.22583	0.701378	-3.17351	0.0015061	0.0095033
b3429	734.1	-1.10576	0.286671	-3.85725	0.000114669	0.00125896
b3430	796.667	-1.34205	0.346991	-3.86769	0.00010987	0.00122088
b3432	1191.99	-1.02524	0.300441	-3.41245	0.000643826	0.00492945
b3447	349.701	-1.31569	0.345537	-3.80767	0.000140282	0.00148023
b3452	15.1378	-1.6176	0.604191	-2.6773	0.00742177	0.032661
b3453	217.54	-1.08838	0.299644	-3.63226	0.000280949	0.00261407
b3463	264.823	1.72949	0.376219	4.59703	4.28566e-06	8.6332e-05
b3470	32.9162	2.28256	0.429572	5.31355	1.07508e-07	3.52159e-06
b3472	177.37	-1.62431	0.270212	-6.01126	1.84092e-09	9.06673e-08
b3474	74.6268	1.62577	0.471285	3.44966	0.000561296	0.00447081
b3476	9.06254	1.88904	0.737506	2.5614	0.0104253	0.0422279
b3477	3.44682	4.11159	1.41485	2.90602	0.00366063	0.0188817
b3480	8.60534	2.73127	0.867413	3.14875	0.00163972	0.0100273
b3493	697.741	1.07406	0.301362	3.56402	0.000365221	0.00317002
b3495	897.816	-1.92599	0.296978	-6.48531	8.85467e-11	6.09921e-09
b3498	527.783	-1.14803	0.347288	-3.30568	0.00094745	0.00674677
b3505	258.665	-1.23978	0.290997	-4.26046	2.04007e-05	0.000306173
b3509	1475.87	1.15931	0.440141	2.63395	0.00843971	0.0361277
b3510	3552.33	1.92157	0.438287	4.38427	1.16377e-05	0.000200179
b3513	97.1893	-1.36638	0.42558	-3.21063	0.00132445	0.00861691
b3517	2984.41	-1.10399	0.361049	-3.05774	0.00223012	0.0128062
b3519	202.549	-1.05294	0.292026	-3.60564	0.000311379	0.00284011
b3520	28.836	1.76845	0.511275	3.4589	0.000542394	0.00439398
b3523	486.463	-1.30242	0.343852	-3.78773	0.000152032	0.0015777
b3535	9.26569	3.11853	0.94773	3.29052	0.00100002	0.00701503
b3544	6752.98	-1.18895	0.419879	-2.83164	0.00463099	0.0226846
b3553	469.582	-1.55941	0.363473	-4.2903	1.78428e-05	0.000275467
b3556	481.87	3.97851	0.512178	7.76784	7.98376e-15	1.43213e-12
b3559	1307.24	-1.0494	0.376683	-2.78589	0.00533808	0.0253896
b3560	524.156	-1.5661	0.374293	-4.18417	2.86215e-05	0.000409952
b3564	50.607	1.97205	0.39757	4.96026	7.03986e-07	1.85449e-05
b3574	105.913	-1.73095	0.325143	-5.32365	1.01708e-07	3.39056e-06
b3600	185.404	-1.28364	0.373995	-3.43223	0.000598629	0.00469356
b3601	57.8062	-1.51635	0.380609	-3.98401	6.77627e-05	0.00082234
b3605	70.2532	-1.02021	0.371543	-2.74587	0.00603502	0.0278261
b3612	647.07	-1.43	0.306195	-4.67024	3.00847e-06	6.43916e-05
b3617	108.686	-1.56533	0.423628	-3.69505	0.000219839	0.00214274
b3618	313.333	1.54313	0.566311	2.72487	0.00643263	0.0291246
b3619	535.068	-1.63779	0.265814	-6.16143	7.20905e-10	4.05321e-08
b3626	312.05	1.5623	0.569194	2.74477	0.00605541	0.027886
b3627	308.955	1.51868	0.5782	2.62656	0.00862516	0.0366715
b3637	340.294	1.47928	0.457166	3.23576	0.00121321	0.00807449
b3639	192.101	-1.43219	0.323088	-4.43282	9.30096e-06	0.000163723
b3642	39.2708	2.04842	0.493199	4.15334	3.27657e-05	0.000443987
b3648	562.077	1.28082	0.293584	4.36272	1.28457e-05	0.000216026
b3650	926.745	-1.07891	0.305349	-3.53338	0.000410279	0.0034653
b3652	205.543	-1.42965	0.312193	-4.57938	4.66358e-06	9.22906e-05
b3654	343.614	-5.84639	0.416918	-14.0229	1.12979e-44	2.12795e-41
b3660	95.6266	1.00386	0.367972	2.72808	0.00637044	0.0289472
b3662	53.7943	1.23872	0.380425	3.25614	0.00112937	0.00759703
b3674	16.9287	1.84981	0.622817	2.97007	0.00297735	0.0161979
b3688	124.224	1.35253	0.418865	3.22904	0.00124207	0.00822302
b3696	41.1572	1.62641	0.614946	2.64479	0.00817405	0.0351102
b3700	159.115	1.10144	0.299988	3.67161	0.000241027	0.00231417
b3704	87.3805	-1.71853	0.505063	-3.4026	0.000667472	0.00504893
b3708	46.5904	-1.87232	0.582568	-3.21391	0.00130939	0.00854851
b3714	778.806	-1.26014	0.306054	-4.11739	3.8319e-05	0.000508266
b3728	220.378	-1.37346	0.301021	-4.56266	5.05093e-06	9.85847e-05
b3732	3438.55	-1.76028	0.364419	-4.83038	1.36276e-06	3.30075e-05
b3733	2000.44	-1.2394	0.305058	-4.06284	4.84791e-05	0.000619053
b3734	5403.88	-1.01209	0.342158	-2.95797	0.00309676	0.0166175
b3739	543.316	2.18105	0.326092	6.68845	2.25544e-11	1.80771e-09
b3742	628.021	1.16777	0.253267	4.61081	4.01102e-06	8.16731e-05
b3743	15.1287	-1.46456	0.584525	-2.50556	0.0122257	0.0475278
b3748	454.143	3.61105	1.08945	3.31457	0.000917853	0.006611
b3749	238.872	1.08908	0.25506	4.2699	1.95559e-05	0.000298247
b3751	210.167	-1.29898	0.311455	-4.17067	3.03699e-05	0.000427395
b3773	38.4218	1.18127	0.460029	2.56782	0.0102339	0.0417181
b3774	9128.61	-1.18534	0.368118	-3.21999	0.00128193	0.00839831
b3781	788.941	1.77028	0.334375	5.29428	1.19487e-07	3.84709e-06
b3783	1829.19	-1.16827	0.280093	-4.171	3.0326e-05	0.000427395
b3792	129.804	1.05584	0.29069	3.63217	0.000281045	0.00261407
b3809	245.155	1.0614	0.281388	3.77202	0.000161933	0.00165761
b3829	18067.4	-1.79511	0.431041	-4.16459	3.1191e-05	0.000431972
b3842	53.347	1.07386	0.397155	2.70387	0.00685366	0.0306624
b3845	70.4771	-1.8187	0.428843	-4.24095	2.22579e-05	0.000328806
b3857	26.1904	-1.3065	0.48106	-2.71588	0.00661002	0.0298561
b3858	42.7384	1.38785	0.526779	2.63459	0.00842379	0.0361006
b3862	75.6364	1.61337	0.516592	3.12311	0.00178949	0.0107684
b3863	715.4	-1.11528	0.24822	-4.49311	7.01908e-06	0.000132158
b3866	125.293	-1.98888	0.375161	-5.30141	1.1491e-07	3.73162e-06
b3868	285.575	-1.51906	0.277403	-5.47602	4.35001e-08	1.70692e-06
b3869	226.48	-1.97228	0.405592	-4.86271	1.15791e-06	2.88863e-05
b3870	5102.14	-2.85996	0.303688	-9.41745	4.62194e-21	1.4509e-18
b3876	18.3239	2.06059	0.69466	2.96632	0.00301385	0.0162886
b3881	4.3834	-5.19596	1.6679	-3.11526	0.0018378	0.0110064
b3891	141.043	-1.33301	0.327275	-4.07305	4.64017e-05	0.00059657
b3919	1624.09	-1.1216	0.279681	-4.01028	6.06471e-05	0.000753986
b3924	130.667	-1.39354	0.346942	-4.01665	5.90302e-05	0.000736314
b3925	168.653	-1.31033	0.35674	-3.67308	0.000239645	0.00230881
b3926	2631.03	-1.13286	0.349134	-3.24477	0.00117545	0.00785095
b3931	425.223	-1.58422	0.286306	-5.53331	3.1424e-08	1.28668e-06
b3932	101.6	-1.16393	0.352194	-3.30479	0.00095047	0.00675551
b3938	186.095	1.76117	0.370013	4.75976	1.93828e-06	4.37215e-05
b3942	727.958	-1.15393	0.411389	-2.80495	0.00503237	0.0241182
b3954	40.6017	-1.47939	0.388875	-3.80429	0.000142213	0.00149641
b3956	3122.36	-1.59253	0.351374	-4.5323	5.8346e-06	0.000113108
b3961	221.012	-1.43611	0.328654	-4.36966	1.24441e-05	0.000210211
b3964	74.5346	1.57648	0.443157	3.55738	0.000374568	0.00322669
b3987	8118.42	-1.19091	0.339067	-3.51232	0.000444218	0.00368584
b4004	61.066	2.1972	0.41063	5.35081	8.75627e-08	3.02613e-06
b4005	509.025	-3.9504	0.374118	-10.5592	4.60476e-26	1.92735e-23
b4006	550.639	-4.67831	0.421135	-11.1088	1.13655e-28	5.35175e-26
b4014	9511.52	-1.00184	0.305412	-3.28028	0.00103704	0.00719436
b4022	178.462	-1.09058	0.319275	-3.41579	0.000635971	0.00489919
b4024	1120.35	-1.35602	0.304753	-4.44959	8.60342e-06	0.000154329
b4030	44.0248	1.62037	0.472913	3.42636	0.000611725	0.00476109
b4032	14.8409	-2.17432	0.777529	-2.79645	0.00516673	0.0246993
b4033	48.1504	-2.38059	0.440823	-5.40033	6.65185e-08	2.45733e-06
b4034	174.967	-3.55336	0.431789	-8.22939	1.88171e-16	3.93801e-14
b4035	41.876	-3.11778	0.53115	-5.86987	4.36141e-09	1.97945e-07
b4036	155.117	-3.56415	0.478616	-7.44679	9.56381e-14	1.2009e-11
b4037	58.376	-3.13441	0.450721	-6.95421	3.54541e-12	3.51463e-10
b4040	157.034	1.10033	0.277902	3.95943	7.51282e-05	0.000887172
b4046	51.5702	-1.38833	0.373664	-3.71546	0.000202832	0.00201071
b4050	5.27602	6.81522	1.7056	3.99579	6.4479e-05	0.000791218
b4057	91.8267	1.75257	0.466162	3.75957	0.000170206	0.00171894
b4058	554.952	-1.21629	0.30673	-3.96534	7.32929e-05	0.000873716
b4060	29.626	2.58416	0.532696	4.85109	1.22785e-06	3.00345e-05
b4064	355.022	-2.33224	0.360669	-6.46644	1.00339e-10	6.63115e-09
b4066	5.7368	3.04337	1.12997	2.69331	0.00707459	0.0313161
b4067	129.089	-1.85829	0.469086	-3.96152	7.44734e-05	0.000884989
b4069	632.814	-2.02335	0.383036	-5.28241	1.27496e-07	4.07016e-06
b4077	138.629	1.85071	0.34582	5.35164	8.71598e-08	3.02613e-06
b4079	176.566	1.2974	0.353401	3.67118	0.000241431	0.00231417
b4112	35.2689	-1.12751	0.413045	-2.72976	0.0063381	0.0289051
b4127	27.4182	1.78596	0.606338	2.94548	0.00322454	0.0170396
b4133	50.5567	1.93883	0.607923	3.18926	0.00142637	0.00909159
b4136	117.411	-1.27831	0.312972	-4.08442	4.41873e-05	0.000570046
b4140	70.3095	2.67275	0.543798	4.91497	8.87978e-07	2.25546e-05
b4148	34.5045	3.63153	0.611423	5.93948	2.85933e-09	1.32976e-07
b4149	45.6934	-1.67343	0.445031	-3.76026	0.000169735	0.00171879
b4154	155.629	-1.25645	0.338361	-3.71334	0.000204545	0.00202236
b4161	595.587	1.08848	0.242421	4.49006	7.12036e-06	0.00013251
b4177	2630.23	-2.16634	0.352439	-6.14672	7.91016e-10	4.382e-08
b4178	69.0081	1.79893	0.427742	4.20566	2.60327e-05	0.00037863
b4200	634.775	-2.79112	0.427859	-6.52345	6.8709e-11	5.07504e-09
b4202	71.9177	-2.53017	0.563704	-4.48847	7.17363e-06	0.00013251
b4203	1126.21	-1.10054	0.345694	-3.18357	0.0014547	0.0092084
b4213	171.785	-1.01311	0.342575	-2.95733	0.00310311	0.0166279
b4214	212.472	1.03135	0.282913	3.64548	0.000266893	0.00251347
b4215	11.9172	2.39346	0.925773	2.58536	0.00972766	0.040092
b4217	71.9438	2.43495	0.461558	5.27551	1.32384e-07	4.19068e-06
b4222	427.516	2.29407	0.323072	7.10081	1.24028e-12	1.29781e-10
b4227	38.3727	-1.21413	0.454297	-2.67255	0.00752772	0.03305
b4232	538.481	-1.20044	0.267454	-4.4884	7.176e-06	0.00013251
b4235	301.534	-1.44633	0.369323	-3.91617	8.99682e-05	0.00103642
b4241	37.5883	-1.29826	0.38582	-3.36494	0.000765602	0.00565494
b4243	675.802	-2.00843	0.336352	-5.9712	2.35514e-09	1.10898e-07
b4244	1173.67	-1.79063	0.294471	-6.08084	1.19551e-09	6.43355e-08
b4245	2788.25	-2.08822	0.309156	-6.75458	1.43245e-11	1.19912e-09
b4246	9.39786	-8.45683	1.57014	-5.38604	7.20281e-08	2.63427e-06
b4258	1642.44	-1.36222	0.34423	-3.9573	7.58008e-05	0.000890305
b4259	51.9668	-1.45011	0.430443	-3.36887	0.000754758	0.00559335
b4279	75.3792	1.88544	0.504861	3.73458	0.000188026	0.00188412
b4296	11.8624	1.58505	0.627966	2.52409	0.0115997	0.0459475
b4313	15.8731	2.10944	0.684699	3.08083	0.00206423	0.0119999
b4314	1077.12	2.9124	0.363054	8.02196	1.04074e-15	2.06341e-13
b4315	222.355	2.34169	0.327792	7.14383	9.07646e-13	9.76886e-11
b4316	168.045	2.52416	0.377065	6.69422	2.16831e-11	1.77566e-09
b4317	300.02	3.51449	0.419459	8.37862	5.35526e-17	1.18666e-14
b4318	24.1319	2.86946	0.623523	4.60202	4.1842e-06	8.47412e-05
b4319	29.2239	2.63973	0.549683	4.80227	1.56875e-06	3.71665e-05
b4320	61.1153	1.97447	0.400594	4.92886	8.27091e-07	2.11949e-05
b4322	34.8276	-1.2475	0.485525	-2.56938	0.0101881	0.041654
b4327	48.8245	-1.27063	0.390827	-3.25112	0.0011495	0.00771866
b4345	41.8654	1.67133	0.658908	2.53652	0.0111962	0.0447253
b4350	347.022	-1.33755	0.266376	-5.0213	5.1323e-07	1.4112e-05
b4356	36.8336	1.49593	0.50075	2.98738	0.00281379	0.015384
b4361	59.9887	-1.43386	0.379682	-3.77648	0.00015906	0.00163264
b4377	389.529	2.33846	0.304738	7.67369	1.67121e-14	2.5351e-12
b4378	166.478	5.36607	0.568111	9.44546	3.53838e-21	1.21173e-18
b4393	51.187	1.39774	0.433729	3.22261	0.00127028	0.00835107
b4394	108.02	1.54357	0.343441	4.49442	6.976e-06	0.000132053
b4397	90.1026	1.32125	0.357374	3.69711	0.000218072	0.00213926
b4400	42.1063	1.7002	0.473358	3.59178	0.000328429	0.00296293
b4407	11.7892	-2.01526	0.711234	-2.83347	0.00460455	0.0225851
b4484	121.472	1.626	0.413017	3.93688	8.25471e-05	0.000956784
b4493_2	201.163	1.94095	0.375334	5.17127	2.32507e-07	6.95122e-06
b4494_1	4.54071	4.78404	1.77603	2.69367	0.00706709	0.0313161
b4550	27.7756	2.15611	0.775177	2.78144	0.00541178	0.025643
b4554	46.6271	2.01612	0.606626	3.3235	0.000888956	0.00647717
b4567	148.836	5.13837	1.98197	2.59256	0.00952653	0.0394933
b4576	10.0332	2.34525	0.824895	2.84308	0.00446793	0.0221166
b4656	23.1092	1.73146	0.600775	2.88204	0.00395112	0.0200321
b4658_1	59.157	2.54636	0.59582	4.27372	1.92242e-05	0.000295582
b4658_2	32.3429	1.78645	0.544159	3.28295	0.00102728	0.00715299
b4659_1	73.1999	1.2999	0.410066	3.16997	0.00152455	0.00954576
b4696_1	113.382	1.26176	0.358484	3.51971	0.000432026	0.00360755
